# Supplementary material for: Multi-Locus Analysis Reveals A Different Pattern of Genetic Diversity for Mitochondrial and Nuclear DNA between Wild and Domestic Pigs in East Asia
Source: PLoS One. 2011 Oct 31;6(10):e26416. doi: 10.1371/journal.pone.0026416 (PMC3204973; doi:10.1371/journal.pone.0026416)
Supplement: Dataset S1 — Sample information. List of the detail information of samples used in this study. The samples of domestic pigs were named by their breeds, following the number code. For each individual, haplotype/genotype is given at each marker. Furthermore, in the mtDNA D-loop region, the clade in Larson et al. (2010) that each individual belongs to is also given. (XLS) [file pone.0026416.s002.xls]

## Sheet: 1
Data set S1. Sample information				mtDNA		GH		BCNTP		UCP1P		CH4		CH11		CH7		CH14		APOB		CASQ1		CNTF		MTNR1B		PIT1		PYG		SKM
Sample name	Location	Geographic groups	Species	Accession NO.	Larson's Clades	Genotype		Genotype		Genotype		Genotype		Genotype		Genotype		Genotype		Genotype		Genotype		Genotype		Genotype		Genotype		Genotype		Genotype
10508	Vietnam	Mekong	wild boar (Sus scrofa)	FJ601472	General	H101	H101
10509	Vietnam	Mekong	wild boar (Sus scrofa)	DQ496848	General	H065	H108
7	Vietnam	Mekong	wild boar (Sus scrofa)	DQ496848	General	H066	H098
8	Vietnam	Mekong	wild boar (Sus scrofa)	DQ496848	General	H105	H105
lw2	Laos	Mekong	wild boar (Sus scrofa)	DQ496934	General	H019	H020
lw4	Laos	Mekong	wild boar (Sus scrofa)	DQ496936	General	H061	H077
lw5	Laos	Mekong	wild boar (Sus scrofa)	DQ496824	MC2	H098	H098	BCNTP4	BCNTP5	UCP1P1	UCP1P3	4-2	4-3	11-1	11-3
lw7	Laos	Mekong	wild boar (Sus scrofa)			H024	H052
lw8	Laos	Mekong	wild boar (Sus scrofa)			H013	H089
GN5	Gansu, China	UMYR	wild boar (Sus scrofa)			H016	H040	BCNTP5	BCNTP5	UCP1P3	UCP1P3	4-6	4-7	11-1	11-1
GN10	Gansu, China	UMYR	wild boar (Sus scrofa)			H028	H081
GN13	Gansu, China	UMYR	wild boar (Sus scrofa)			H113	H050
GN4	Gansu, China	UMYR	wild boar (Sus scrofa)	DQ496789	W13	H002	H080
GN8	Gansu, China	UMYR	wild boar (Sus scrofa)	DQ496842	W13	H016	H040	BCNTP5	BCNTP5	UCP1P3	UCP1P6	4-7	4-8	11-6	11-6	7-2	7-2	14-3	14-4	APOB2	APOB3	CASQ1-2	CASQ1-3	CNTF2	CNTF2	MTNR1B1	MTNR1B2			PYG3	PYG4	SKM2	SKM2
GN9	Gansu, China	UMYR	wild boar (Sus scrofa)	DQ496842	W13	H028	H040
GN11	Gansu, China	UMYR	wild boar (Sus scrofa)	DQ496842	W13	H002	H098	BCNTP5	BCNTP6	UCP1P3	UCP1P6	4-7	4-8	11-7	11-7	7-2	7-3	14-4	14-5	APOB4	APOB5	CASQ1-2	CASQ1-2	CNTF3	CNTF3	MTNR1B1	MTNR1B3	PIT1-2	PIT1-2	PYG1	PYG5	SKM1	SKM3
24648	Gansu, China	UMYR	wild boar (Sus scrofa)	DQ496838	W13	H081	H040
24649	Gansu, China	UMYR	wild boar (Sus scrofa)	FJ601529	General	H079	H079
24650	Gansu, China	UMYR	wild boar (Sus scrofa)	DQ496838	W13	H001	H078
24651	Gansu, China	UMYR	wild boar (Sus scrofa)	DQ496946	General	H113	H101
24652	Gansu, China	UMYR	wild boar (Sus scrofa)			H028	H050															CASQ1-2	CASQ1-10			MTNR1B6	MTNR1B14
24654	Gansu, China	UMYR	wild boar (Sus scrofa)	DQ496789	W13	H016	H016
JX1	Jiangxi, China	MDYZ	wild boar (Sus scrofa)	DQ496828	General	H076	H039
JX2	Jiangxi, China	MDYZ	wild boar (Sus scrofa)	FJ601516	General	H113	H010
JX3	Jiangxi, China	MDYZ	wild boar (Sus scrofa)	FJ601525	General	H039	H039
JX4	Jiangxi, China	MDYZ	wild boar (Sus scrofa)	FJ601529	General	H029	H075
24697	Jiangxi, China	MDYZ	wild boar (Sus scrofa)	FJ601516	General	H037	H076									7-2	7-4	14-5	14-6	APOB6	APOB6	CASQ1-4	CASQ1-5	CNTF4	CNTF5	MTNR1B4	MTNR1B5	PIT1-3	PIT1-3	PYG4	PYG6	SKM2	SKM2
24698	Jiangxi, China	MDYZ	wild boar (Sus scrofa)	FJ601529	General	H008	H093							11-8	11-9
24699	Jiangxi, China	MDYZ	wild boar (Sus scrofa)	FJ601529	General	H008	H086
24700	Jiangxi, China	MDYZ	wild boar (Sus scrofa)	FJ601529	General	H098	H103									7-2	7-5			APOB7	APOB8	CASQ1-2	CASQ1-2	CNTF6	CNTF7	MTNR1B6	MTNR1B7	PIT1-3	PIT1-3	PYG1	PYG7	SKM4	SKM5
ZJ1	Zhejiang, China	MDYZ	wild boar (Sus scrofa)	DQ496946	General	H021	H021
ZJ11	Zhejiang, China	MDYZ	wild boar (Sus scrofa)	DQ496449	General	H080	H080
ZJ12	Zhejiang, China	MDYZ	wild boar (Sus scrofa)	DQ496889	General	H062	H109
11930	Zhejiang, China	MDYZ	wild boar (Sus scrofa)	DQ496946	General	H056	H076
Taizhou	Zhejiang, China	MDYZ	wild boar (Sus scrofa)	FJ601520	General	H024	H104	BCNTP4	BCNTP4	UCP1P3	UCP1P3	4-7	4-7	11-8	11-10	7-5	7-6	14-7	14-7	APOB1	APOB9	CASQ1-2	CASQ1-5	CNTF2	CNTF7			PIT1-3	PIT1-3	PYG1	PYG8	SKM6	SKM7
Jiangshan1	Zhejiang, China	MDYZ	wild boar (Sus scrofa)	DQ496946	General	H100	H100	BCNTP4	BCNTP5	UCP1P3	UCP1P3	4-9	4-10	11-2	11-11	7-2	7-7	14-5	14-5					CNTF7	CNTF8			PIT1-3	PIT1-3	PYG1	PYG4	SKM2	SKM8
Jiangshan2	Zhejiang, China	MDYZ	wild boar (Sus scrofa)	DQ496906	General	H050	H064	BCNTP2	BCNTP2	UCP1P3	UCP1P3	4-6	4-7	11-11	11-12	7-2	7-2	14-5	14-8	APOB6	APOB6	CASQ1-1	CASQ1-2	CNTF9	CNTF10	MTNR1B8	MTNR1B9	PIT1-3	PIT1-3	PYG1	PYG9	SKM4	SKM5
Jiangshan3	Zhejiang, China	MDYZ	wild boar (Sus scrofa)	DQ496912	General	H016	H050	BCNTP2	BCNTP5	UCP1P3	UCP1P3	4-4	4-6	11-7	11-10	7-2	7-3	14-7	14-9	APOB4	APOB10			CNTF7	CNTF8	MTNR1B9	MTNR1B9	PIT1-2	PIT1-2	PYG4	PYG10
Jiangshan4	Zhejiang, China	MDYZ	wild boar (Sus scrofa)	DQ496946	General	H028	H098													APOB10	APOB10	CASQ1-6	CASQ1-6	CNTF2	CNTF7	MTNR1B4	MTNR1B4	PIT1-4	PIT1-4	PYG1	PYG1	SKM2	SKM4
Lin'an	Zhejiang, China	MDYZ	wild boar (Sus scrofa)	DQ496946	General	H050	H077	BCNTP1	BCNTP5	UCP1P3	UCP1P3	4-3	4-11	11-2	11-2	7-2	7-2	14-10	14-11	APOB6	APOB9	CASQ1-2	CASQ1-5	CNTF6	CNTF8	MTNR1B1	MTNR1B1	PIT1-3	PIT1-3	PYG1	PYG8	SKM2	SKM4
Xiangshan1	Zhejiang, China	MDYZ	wild boar (Sus scrofa)	DQ496946	General	H022	H024	BCNTP4	BCNTP5	UCP1P3	UCP1P3	4-11	4-11	11-1	11-9					APOB1	APOB1	CASQ1-2	CASQ1-7	CNTF11	CNTF11	MTNR1B10	MTNR1B10	PIT1-3	PIT1-3	PYG4	PYG11	SKM1	SKM1
Xiangshan2	Zhejiang, China	MDYZ	wild boar (Sus scrofa)	DQ496912	General	H024	H104	BCNTP4	BCNTP5	UCP1P3	UCP1P3	4-1	4-6	11-1	11-10	7-2	7-6			APOB9	APOB11	CASQ1-1	CASQ1-8	CNTF12	CNTF12			PIT1-3	PIT1-3	PYG1	PYG1	SKM1	SKM1
11362	Yunnan, China	Mekong	wild boar (Sus scrofa)	DQ496855	General	H016	H098	BCNTP7	BCNTP7	UCP1P3	UCP1P3	4-4	4-5	11-4	11-5	7-2	7-2	14-5	14-12	APOB10	APOB10	CASQ1-2	CASQ1-5	CNTF5	CNTF13			PIT1-3	PIT1-3	PYG1	PYG12	SKM9	SKM9
11363	Yunnan, China	Mekong	wild boar (Sus scrofa)	DQ496856	W9	H016	H098	BCNTP7	BCNTP7	UCP1P3	UCP1P3	4-4	4-5	11-4	11-5	7-8	7-8	14-5	14-12	APOB10	APOB10	CASQ1-2	CASQ1-5	CNTF5	CNTF13			PIT1-3	PIT1-3	PYG1	PYG1	SKM5	SKM5
bn4	Yunnan, China	Mekong	wild boar (Sus scrofa)	FJ601503	General	H017	H076																					PIT1-1	PIT1-3
bn6	Yunnan, China	Mekong	wild boar (Sus scrofa)	FJ601516	General	H042	H094	BCNTP1	BCNTP5	UCP1P3	UCP1P3	4-6	4-8	11-1	11-13	7-2	7-2	14-4	14-5			CASQ1-2	CASQ1-4							PYG3	PYG13	SKM2	SKM8
bn8	Yunnan, China	Mekong	wild boar (Sus scrofa)	FJ601516	General	H028	H056
bn9	Yunnan, China	Mekong	wild boar (Sus scrofa)	FJ601516	General	H043	H095
bn12	Yunnan, China	Mekong	wild boar (Sus scrofa)	DQ496949	General	H016	H016
bn15	Yunnan, China	Mekong	wild boar (Sus scrofa)	DQ496927	General	H043	H043
bn16	Yunnan, China	Mekong	wild boar (Sus scrofa)	DQ496870	MC3	H024	H033
bn18	Yunnan, China	Mekong	wild boar (Sus scrofa)	FJ601516	General	H099	H099
YJ1	Yunnan, China	Mekong	wild boar (Sus scrofa)	DQ496851	General	H088	H110	BCNTP5	BCNTP5	UCP1P3	UCP1P5	4-1	4-12	11-14	11-15					APOB12	APOB12	CASQ1-2	CASQ1-2	CNTF11	CNTF14	MTNR1B11	MTNR1B11	PIT1-3	PIT1-3	PYG14	PYG14	SKM1	SKM1
YJ2	Yunnan, China	Mekong	wild boar (Sus scrofa)	DQ496851	General	H060	H076
11342	Hainan, China	SC	wild boar (Sus scrofa)	DQ496449	General	H002	H112
11345	Hainan, China	SC	wild boar (Sus scrofa)	DQ496801	General	H002	H047	BCNTP1	BCNTP5	UCP1P3	UCP1P7	4-7	4-7	11-8	11-16			14-1	14-13	APOB13	APOB13	CASQ1-5	CASQ1-5	CNTF7	CNTF15	MTNR1B9	MTNR1B11			PYG1	PYG1	SKM10	SKM11
HN1	Hainan, China	SC	wild boar (Sus scrofa)	FJ601523	W8	H030	H038
HN2	Hainan, China	SC	wild boar (Sus scrofa)	FJ601523	W8	H031	H112
HN3	Hainan, China	SC	wild boar (Sus scrofa)	FJ601523	W8	H032	H112
HN4	Hainan, China	SC	wild boar (Sus scrofa)	FJ601524	General	H077	H041	BCNTP4	BCNTP5			4-6	4-8	11-8	11-8	7-2	7-2	14-1	14-10	APOB14	APOB15	CASQ1-2	CASQ1-9	CNTF5	CNTF16	MTNR1B5	MTNR1B5	PIT1-3	PIT1-3	PYG9	PYG9	SKM5	SKM8
11356	Hainan, China	SC	wild boar (Sus scrofa)	DQ496889	General	H002	H002
11357	Hainan, China	SC	wild boar (Sus scrofa)	DQ496891	W13	H004	H004	BCNTP4	BCNTP6	UCP1P7	UCP1P7	4-6	4-6	11-7	11-8															PYG4	PYG9
11358	Hainan, China	SC	wild boar (Sus scrofa)	FJ601524	General	H002	H077
FJ4	Fujian, China	MDYZ	wild boar (Sus scrofa)	DQ496906	General	H002	H002
FJ6	Fujian, China	MDYZ	wild boar (Sus scrofa)	DQ496906	General	H026	H049											14-6	14-14	APOB6	APOB6	CASQ1-5	CASQ1-5	CNTF17	CNTF17	MTNR1B2	MTNR1B12	PIT1-3	PIT1-3	PYG4	PYG4
FJ2	Fujian, China	MDYZ	wild boar (Sus scrofa)	DQ496906	General	H115	H115
327	Fujian, China	MDYZ	wild boar (Sus scrofa)	DQ496906	General	H049	H111
11347	Fujian, China	MDYZ	wild boar (Sus scrofa)	DQ496906	General	H050	H098																					PIT1-3	PIT1-3
11350	Fujian, China	MDYZ	wild boar (Sus scrofa)	DQ496906	General	H049	H097	BCNTP1	BCNTP5	UCP1P3	UCP1P3	4-4	4-6	11-7	11-11			14-6	14-15	APOB10	APOB10			CNTF7	CNTF7	MTNR1B2	MTNR1B11	PIT1-3	PIT1-3	PYG1	PYG1	SKM2	SKM8
dh8	Fujian, China	MDYZ	wild boar (Sus scrofa)	DQ496906	General	H035	H095
dh10	Fujian, China	MDYZ	wild boar (Sus scrofa)	FJ601465	General	H028	H111
dh11	Fujian, China	MDYZ	wild boar (Sus scrofa)	DQ496906	General	H049	H052
dh16	Fujian, China	MDYZ	wild boar (Sus scrofa)	DQ496906	General	H036	H095
dh17	Fujian, China	MDYZ	wild boar (Sus scrofa)	DQ496906	General	H050	H111
DB1	Northeast China	NEA	wild boar (Sus scrofa)	DQ496753	W4	H080	H080
DB2	Northeast China	NEA	wild boar (Sus scrofa)	DQ496753	W4	H014	H090
DB4	Northeast China	NEA	wild boar (Sus scrofa)	FJ601529	General	H003	H101
DB5	Northeast China	NEA	wild boar (Sus scrofa)	DQ496768	General	H080	H080
DB6	Northeast China	NEA	wild boar (Sus scrofa)	DQ496753	W4	H014	H090	BCNTP5	BCNTP5	UCP1P3	UCP1P6	4-4	4-6	11-2	11-7	7-9	7-9	14-4	14-5			CASQ1-8	CASQ1-8	CNTF7	CNTF7			PIT1-3	PIT1-5	PYG5	PYG5	SKM5	SKM5
DB8	Northeast China	NEA	wild boar (Sus scrofa)	DQ496753	W4	H028	H101
DB10	Northeast China	NEA	wild boar (Sus scrofa)	DQ496744	W4	H050	H098	BCNTP5	BCNTP5	UCP1P3	UCP1P3			11-8	11-9	7-10	7-11	14-4	14-5			CASQ1-8	CASQ1-8							PYG1	PYG5	SKM2	SKM8
DB13	Northeast China	NEA	wild boar (Sus scrofa)	FJ601527	General	H113	H080									7-9	7-12	14-4	14-16	APOB6	APOB7	CASQ1-4	CASQ1-5			MTNR1B1	MTNR1B1	PIT1-2	PIT1-3	PYG2	PYG15	SKM1	SKM3
DB14	Northeast China	NEA	wild boar (Sus scrofa)	DQ496562	General	H056	H098									7-9	7-9	14-1	14-14	APOB1	APOB1	CASQ1-2	CASQ1-8	CNTF18	CNTF18	MTNR1B1	MTNR1B1	PIT1-3	PIT1-5	PYG2	PYG16	SKM1	SKM3
ZY1	Guizhou, China	URYZ	wild boar (Sus scrofa)	FJ601529	General	H076	H080	BCNTP1	BCNTP6	UCP1P3	UCP1P5	4-6	4-8	11-13	11-17	7-2	7-2	14-4	14-17	APOB4	APOB13	CASQ1-4	CASQ1-7	CNTF5	CNTF7	MTNR1B2	MTNR1B2			PYG4	PYG9	SKM1	SKM12
ZY2	Guizhou, China	URYZ	wild boar (Sus scrofa)	DQ496831	General	H016	H016	BCNTP1	BCNTP5	UCP1P3	UCP1P6	4-6	4-13	11-7	11-17	7-2	7-2	14-5	14-18	APOB10	APOB10			CNTF2	CNTF9	MTNR1B1	MTNR1B13			PYG14	PYG17
LB1	Guizhou, China	URYZ	wild boar (Sus scrofa)	FJ601516	General	H016	H044	BCNTP1	BCNTP6	UCP1P3	UCP1P3	4-3	4-11	11-4	11-4	7-2	7-2	14-1	14-1					CNTF5	CNTF11	MTNR1B1	MTNR1B1			PYG1	PYG4	SKM2	SKM13
LB2	Guizhou, China	URYZ	wild boar (Sus scrofa)	DQ496831	General	H016	H016
LB3	Guizhou, China	URYZ	wild boar (Sus scrofa)	DQ496828	General	H005	H021									7-2	7-2	14-4	14-18	APOB1	APOB4	CASQ1-2	CASQ1-7	CNTF7	CNTF12	MTNR1B7	MTNR1B12	PIT1-3	PIT1-3	PYG1	PYG1	SKM4	SKM5
LB4	Guizhou, China	URYZ	wild boar (Sus scrofa)	DQ496829	General	H113	H016									7-2	7-9			APOB10	APOB16	CASQ1-7	CASQ1-8	CNTF11	CNTF11	MTNR1B8	MTNR1B11	PIT1-3	PIT1-5			SKM4	SKM5
LB5	Guizhou, China	URYZ	wild boar (Sus scrofa)	DQ496828	General	H113	H016
16	Sichuan, China	URYZ	wild boar (Sus scrofa)	DQ496843	W12	H015	H087	BCNTP5	BCNTP6	UCP1P3	UCP1P3	4-11	4-11	11-1	11-2	7-9	7-13	14-4	14-11					CNTF2	CNTF6					PYG4	PYG8	SKM5	SKM8
278	Sichuan, China	URYZ	wild boar (Sus scrofa)			H010	H101
325	Sichuan, China	URYZ	wild boar (Sus scrofa)	DQ496846	General	H077	H098
24678	Henan, China	DRYR	wild boar (Sus scrofa)	DQ496946	General	H011	H093
24679	Henan, China	DRYR	wild boar (Sus scrofa)	DQ496946	General	H011	H098	BCNTP4	BCNTP6	UCP1P3	UCP1P3	4-6	4-6	11-7	11-11			14-9	14-9			CASQ1-1	CASQ1-1	CNTF8	CNTF19					PYG1	PYG8
24680	Henan, China	DRYR	wild boar (Sus scrofa)	FJ601439	General	H092	H092
24681	Henan, China	DRYR	wild boar (Sus scrofa)	DQ496946	General	H012	H080
24682	Henan, China	DRYR	wild boar (Sus scrofa)	DQ496946	General	H054	H076
24683	Henan, China	DRYR	wild boar (Sus scrofa)	DQ496946	General	H063	H073
24684	Henan, China	DRYR	wild boar (Sus scrofa)	DQ496946	General	H012	H040
24685	Henan, China	DRYR	wild boar (Sus scrofa)	DQ496946	General	H010	H050	BCNTP4	BCNTP6	UCP1P3	UCP1P3	4-1	4-10	11-10	11-10	7-2	7-2			APOB1	APOB1	CASQ1-1	CASQ1-7	CNTF6	CNTF8	MTNR1B1	MTNR1B7	PIT1-2	PIT1-2	PYG4	PYG4	SKM5	SKM8
24686	Henan, China	DRYR	wild boar (Sus scrofa)	DQ496946	General	H080	H093													APOB10	APOB10	CASQ1-2	CASQ1-2	CNTF8	CNTF12	MTNR1B7	MTNR1B7	PIT1-3	PIT1-3
24687	Henan, China	DRYR	wild boar (Sus scrofa)	DQ496946	General	H010	H050									7-7	7-7			APOB1	APOB1	CASQ1-1	CASQ1-5			MTNR1B6	MTNR1B14	PIT1-3	PIT1-4			SKM1	SKM1
24628	Hunan, China	MDYZ	wild boar (Sus scrofa)	FJ601529	General	H113	H113	BCNTP4	BCNTP4	UCP1P3	UCP1P3	4-4	4-6	11-18	11-18	7-8	7-8	14-4	14-5			CASQ1-4	CASQ1-11			MTNR1B13	MTNR1B13	PIT1-3	PIT1-3	PYG6	PYG6	SKM5	SKM5
24629	Hunan, China	MDYZ	wild boar (Sus scrofa)	FJ601529	General	H114	H114
24630	Hunan, China	MDYZ	wild boar (Sus scrofa)	FJ601529	General	H010	H091
24631	Hunan, China	MDYZ	wild boar (Sus scrofa)	FJ601529	General	H074	H084															CASQ1-4	CASQ1-11
24632	Hunan, China	MDYZ	wild boar (Sus scrofa)	FJ601529	General	H113	H106	BCNTP4	BCNTP4	UCP1P3	UCP1P3	4-4	4-6	11-18	11-18	7-2	7-5	14-4	14-5			CASQ1-4	CASQ1-11	CNTF11	CNTF11	MTNR1B13	MTNR1B13	PIT1-3	PIT1-3	PYG6	PYG6	SKM5	SKM5
24589	Shanxi, China	UMYR	wild boar (Sus scrofa)	DQ496842	W13	H080	H082
24594	Shanxi, China	UMYR	wild boar (Sus scrofa)	DQ496842	W13	H025	H025
24595	Shanxi, China	UMYR	wild boar (Sus scrofa)	DQ496838	W13	H114	H114
24596	Shanxi, China	UMYR	wild boar (Sus scrofa)	DQ496838	W13	H063	H083
24597	Shanxi, China	UMYR	wild boar (Sus scrofa)	DQ496842	W13	H114	H114
P199	Vietnam	Mekong	domestic pig (Sus scrofa)			H001	H001
1p	Thailand	Mekong	domestic pig (Sus scrofa)			H069	H071
2p	Thailand	Mekong	domestic pig (Sus scrofa)			H050	H072
3p	Thailand	Mekong	domestic pig (Sus scrofa)			H070	H072
4p	Thailand	Mekong	domestic pig (Sus scrofa)			H045	H072
5p	Thailand	Mekong	domestic pig (Sus scrofa)			H098	H048
6p	Thailand	Mekong	domestic pig (Sus scrofa)			H050	H050
wx28	Laos	Mekong	domestic pig (Sus scrofa)	DQ496946	General	H046	H080
wx29	Laos	Mekong	domestic pig (Sus scrofa)	DQ496947	General	H003	H093	BCNTP1	BCNTP1	UCP1P2	UCP1P5	4-1	4-1	11-2	11-2	7-1	7-1	14-1	14-1	APOB1	APOB1	CASQ1-2	CASQ1-4	CNTF1	CNTF7	MTNR1B2	MTNR1B6			PYG2	PYG16	SKM1	SKM1
wx30	Laos	Mekong	domestic pig (Sus scrofa)			H046	H056
wx31	Laos	Mekong	domestic pig (Sus scrofa)	DQ496947	General	H046	H093	BCNTP1	BCNTP5			4-1	4-4	11-2	11-2	7-14	7-15	14-1	14-1			CASQ1-2	CASQ1-2	CNTF1	CNTF7					PYG16	PYG16	SKM1	SKM1
wx32	Laos	Mekong	domestic pig (Sus scrofa)	DQ496949	General	H080	H093
wx33	Laos	Mekong	domestic pig (Sus scrofa)			H080	H080
wx34	Laos	Mekong	domestic pig (Sus scrofa)			H003	H080
wx35	Laos	Mekong	domestic pig (Sus scrofa)			H056	H056																					PIT1-1	PIT1-5
Min317	Northeast China	NEA	domestic pig (Sus scrofa)	FJ601513	General	H113	H095	BCNTP1	BCNTP1	UCP1P1	UCP1P3	4-1	4-1	11-15	11-15													PIT1-1	PIT1-1
Min318	Northeast China	NEA	domestic pig (Sus scrofa)	FJ601513	General	H113	H095
Min18	Northeast China	NEA	domestic pig (Sus scrofa)	DQ496562	General	H113	H080	BCNTP1	BCNTP5	UCP1P1	UCP1P3	4-1	4-1	11-7	11-7
Min24	Northeast China	NEA	domestic pig (Sus scrofa)	DQ496562	General	H058	H058
Min25	Northeast China	NEA	domestic pig (Sus scrofa)	FJ601529	General	H050	H058
Bamei08	Northwest China	NEA	domestic pig (Sus scrofa)	FJ601529	General	H002	H095									7-9	7-9			APOB1	APOB1	CASQ1-4	CASQ1-5	CNTF7	CNTF7	MTNR1B1	MTNR1B12	PIT1-3	PIT1-6			SKM5	SKM5
Bamei15	Northwest China	NEA	domestic pig (Sus scrofa)	FJ601529	General	H002	H002	BCNTP1	BCNTP4	UCP1P3	UCP1P3	4-11	4-11	11-15	11-15	7-9	7-9	14-9	14-13											PYG1	PYG1	SKM5	SKM5
Bamei105	Northwest China	NEA	domestic pig (Sus scrofa)	FJ601529	General	H002	H002																	CNTF9	CNTF9
Bamei7	Northwest China	NEA	domestic pig (Sus scrofa)	DQ496286	General	H002	H094
Bamei108	Northwest China	NEA	domestic pig (Sus scrofa)	FJ601529	General	H002	H094													APOB1	APOB17	CASQ1-4	CASQ1-4	CNTF7	CNTF9	MTNR1B1	MTNR1B1	PIT1-7	PIT1-7			SKM5	SKM5
Laiwu27	Shandong, China	DRYR	domestic pig (Sus scrofa)	DQ496562	General	H113	H047					4-4	4-13	11-7	11-7							CASQ1-4	CASQ1-4	CNTF9	CNTF9	MTNR1B15	MTNR1B16	PIT1-3	PIT1-3	PYG1	PYG4	SKM4	SKM14
Laiwu41	Shandong, China	DRYR	domestic pig (Sus scrofa)	DQ496562	General	H054	H056					4-15	4-15	11-2	11-7
Laiwu51	Shandong, China	DRYR	domestic pig (Sus scrofa)	DQ496562	General	H113	H094	BCNTP5	BCNTP5			4-1	4-4	11-15	11-17	7-2	7-9	14-1	14-1	APOB10	APOB10	CASQ1-4	CASQ1-4	CNTF7	CNTF9	MTNR1B1	MTNR1B2	PIT1-3	PIT1-3	PYG2	PYG6	SKM5	SKM8
Laiwu57	Shandong, China	DRYR	domestic pig (Sus scrofa)	DQ496562	General	H047	H056	BCNTP1	BCNTP5	UCP1P3	UCP1P3	4-11	4-15	11-17	11-17	7-2	7-2	14-1	14-1	APOB10	APOB10	CASQ1-5	CASQ1-12	CNTF1	CNTF7			PIT1-3	PIT1-3	PYG6	PYG6	SKM5	SKM5
Laiwu66	Shandong, China	DRYR	domestic pig (Sus scrofa)	DQ496562	General	H113	H094					4-11	4-15	11-7	11-7					APOB10	APOB10							PIT1-3	PIT1-3
Yimenghei37c	Shandong, China	DRYR	domestic pig (Sus scrofa)	DQ496984	General	H050	H056	BCNTP4	BCNTP5	UCP1P3	UCP1P3	4-1	4-4	11-1	11-7	7-1	7-1	14-1	14-5	APOB1	APOB1	CASQ1-2	CASQ1-2	CNTF20	CNTF21			PIT1-1	PIT1-3	PYG2	PYG4	SKM1	SKM1
Yimenghei68c	Shandong, China	DRYR	domestic pig (Sus scrofa)	DQ496986	D3	H051	H080
Yimenghei46c	Shandong, China	DRYR	domestic pig (Sus scrofa)	DQ496984	General	H050	H056
Yimenghei49c	Shandong, China	DRYR	domestic pig (Sus scrofa)	DQ496984	General	H056	H056											14-19	14-19	APOB15	APOB15	CASQ1-5	CASQ1-5	CNTF7	CNTF7	MTNR1B1	MTNR1B1	PIT1-1	PIT1-2	PYG6	PYG16	SKM5	SKM5
Yimenghei33c	Shandong, China	DRYR	domestic pig (Sus scrofa)	DQ496977	General	H053	H059	BCNTP1	BCNTP1	UCP1P5	UCP1P5	4-1	4-11	11-1	11-1
Jiaozhouhei6B	Shandong, China	DRYR	domestic pig (Sus scrofa)	DQ496946	General	H047	H056
Jiaozhouhei21B	Shandong, China	DRYR	domestic pig (Sus scrofa)	DQ496562	General	H047	H056	BCNTP1	BCNTP1	UCP1P3	UCP1P3	4-1	4-6	11-2	11-2	7-1	7-16	14-2	14-4	APOB4	APOB6	CASQ1-2	CASQ1-4	CNTF7	CNTF7	MTNR1B1	MTNR1B1	PIT1-1	PIT1-3	PYG6	PYG8	SKM5	SKM5
Jiaozhouhei2b	Shandong, China	DRYR	domestic pig (Sus scrofa)	FJ601396	D8	H113	H050
Jiaozhouhei4b	Shandong, China	DRYR	domestic pig (Sus scrofa)	DQ496946	General	H113	H056	BCNTP5	BCNTP5	UCP1P3	UCP1P5	4-1	4-1	11-1	11-2	7-2	7-2	14-1	14-5	APOB1	APOB1	CASQ1-2	CASQ1-2	CNTF5	CNTF7	MTNR1B4	MTNR1B4	PIT1-1	PIT1-1			SKM1	SKM1
Jiaozhouhei23b	Shandong, China	DRYR	domestic pig (Sus scrofa)	DQ496946	General	H056	H080	BCNTP1	BCNTP1	UCP1P3	UCP1P5	4-1	4-1	11-2	11-2	7-1	7-1	14-1	14-18	APOB1	APOB10	CASQ1-2	CASQ1-2	CNTF1	CNTF7			PIT1-1	PIT1-3	PYG2	PYG2	SKM5	SKM8
Huzhu12467	Northwest China	UMYR	domestic pig (Sus scrofa)	FJ601465	General	H002	H094
Huzhu264	Northwest China	UMYR	domestic pig (Sus scrofa)	FJ601513	General	H095	H102
Huzhu17	Northwest China	UMYR	domestic pig (Sus scrofa)	FJ601477	General	H034	H098
Huzhu19	Northwest China	UMYR	domestic pig (Sus scrofa)	DQ496458	General	H095	H102
Huzhu21	Northwest China	UMYR	domestic pig (Sus scrofa)	FJ601465	General	H095	H095
Huzhu24	Northwest China	UMYR	domestic pig (Sus scrofa)	FJ601465	General	H113	H095
Diannanxiao'er146	Yunnan, China	Mekong	domestic pig (Sus scrofa)	FJ601529	General	H017	H023					4-1	4-6	11-7	11-7
Diannanxiao'er219	Yunnan, China	Mekong	domestic pig (Sus scrofa)	FJ601529	General	H017	H023					4-1	4-6	11-7	11-7
Diannanxiao'er13	Yunnan, China	Mekong	domestic pig (Sus scrofa)	FJ601503	General	H016	H016					4-4	4-4	11-2	11-7
Diannanxiao'er11513	Yunnan, China	Mekong	domestic pig (Sus scrofa)	FJ601529	General	H017	H023					4-1	4-7	11-16	11-19
Diannanxiao'er11514	Yunnan, China	Mekong	domestic pig (Sus scrofa)	FJ601529	General	H017	H017					4-6	4-7	11-7	11-7
Diannanxiao'er11516	Yunnan, China	Mekong	domestic pig (Sus scrofa)	FJ601529	General	H023	H023	BCNTP1	BCNTP5	UCP1P3	UCP1P3	4-4	4-4	11-1	11-16	7-17	7-17	14-20	14-20	APOB18	APOB19	CASQ1-2	CASQ1-8	CNTF7	CNTF7	MTNR1B2	MTNR1B2	PIT1-3	PIT1-3	PYG6	PYG17	SKM5	SKM5
Lantang307	Guangdong, China	SC	domestic pig (Sus scrofa)	FJ601518	General	H113	H080	BCNTP1	BCNTP1	UCP1P3	UCP1P3	4-4	4-4	11-2	11-2	7-2	7-2	14-17	14-17			CASQ1-4	CASQ1-4	CNTF7	CNTF11	MTNR1B1	MTNR1B1			PYG17	PYG17	SKM5	SKM8
Lantang308	Guangdong, China	SC	domestic pig (Sus scrofa)	DQ496529	General	H113	H050
Lantang24300	Guangdong, China	SC	domestic pig (Sus scrofa)	FJ601514	General	H080	H080																					PIT1-3	PIT1-3
Lantang24301	Guangdong, China	SC	domestic pig (Sus scrofa)	FJ601514	General	H113	H050	BCNTP1	BCNTP5	UCP1P3	UCP1P3	4-6	4-7	11-2	11-7					APOB20	APOB21	CASQ1-4	CASQ1-4	CNTF22	CNTF23	MTNR1B1	MTNR1B1	PIT1-3	PIT1-3
Lantang24302	Guangdong, China	SC	domestic pig (Sus scrofa)	FJ601514	General	H113	H080	BCNTP1	BCNTP1	UCP1P3	UCP1P3	4-4	4-7	11-2	11-16	7-7	7-9	14-13	14-13	APOB10	APOB10	CASQ1-4	CASQ1-4	CNTF9	CNTF24	MTNR1B1	MTNR1B1	PIT1-3	PIT1-3	PYG17	PYG17	SKM4	SKM5
Lantang24303	Guangdong, China	SC	domestic pig (Sus scrofa)	FJ601518	General	H050	H080
Lantang24304	Guangdong, China	SC	domestic pig (Sus scrofa)	FJ601518	General	H056	H080
Lantang24305	Guangdong, China	SC	domestic pig (Sus scrofa)	FJ601514	General	H080	H080
Bamaxiang17	Guangxi, China	URYZ	domestic pig (Sus scrofa)	DQ496302	MC4	H016	H094									7-2	7-2	14-5	14-8	APOB2	APOB22	CASQ1-5	CASQ1-7	CNTF6	CNTF7	MTNR1B2	MTNR1B11	PIT1-3	PIT1-5	PYG1	PYG1	SKM4	SKM5
Bamaxiang33_2	Guangxi, China	URYZ	domestic pig (Sus scrofa)	DQ496302	MC4	H080	H080									7-13	7-13	14-1	14-1			CASQ1-4	CASQ1-4	CNTF6	CNTF6	MTNR1B4	MTNR1B5	PIT1-3	PIT1-5	PYG1	PYG6	SKM1	SKM15
Bamaxiang237_3	Guangxi, China	URYZ	domestic pig (Sus scrofa)	DQ496302	MC4	H080	H080									7-2	7-2
Bamaxiang213_3	Guangxi, China	URYZ	domestic pig (Sus scrofa)	DQ496302	MC4	H080	H080											14-1	14-21			CASQ1-4	CASQ1-8	CNTF6	CNTF6	MTNR1B4	MTNR1B5	PIT1-3	PIT1-3	PYG1	PYG6	SKM4	SKM5
Bamaxiang211_3	Guangxi, China	URYZ	domestic pig (Sus scrofa)	DQ496302	MC4	H080	H094											14-1	14-21			CASQ1-8	CASQ1-13	CNTF6	CNTF7	MTNR1B4	MTNR1B5	PIT1-1	PIT1-3	PYG6	PYG9	SKM5	SKM8
Huai175	Fujian, China	MDYZ	domestic pig (Sus scrofa)	DQ496449	General	H113	H094
Huai176	Fujian, China	MDYZ	domestic pig (Sus scrofa)	DQ496449	General	H113	H080
Huai177	Fujian, China	MDYZ	domestic pig (Sus scrofa)	FJ601514	General	H046	H094
Huai178	Fujian, China	MDYZ	domestic pig (Sus scrofa)	FJ601514	General	H003	H094
Jianli305	Hubei, China	MDYZ	domestic pig (Sus scrofa)	FJ601513	General	H094	H094					4-6	4-11	11-17	11-22
Jianli306	Hubei, China	MDYZ	domestic pig (Sus scrofa)	FJ601404	General	H094	H094	BCNTP5	BCNTP5	UCP1P3	UCP1P3	4-6	4-11	11-22	11-22	7-5	7-18	14-13	14-13	APOB1	APOB1	CASQ1-4	CASQ1-5	CNTF2	CNTF9	MTNR1B7	MTNR1B12	PIT1-3	PIT1-3	PYG1	PYG8
Jianli301	Hubei, China	MDYZ	domestic pig (Sus scrofa)	FJ601404	General	H080	H094					4-9	4-16	11-1	11-12
Jianli302	Hubei, China	MDYZ	domestic pig (Sus scrofa)	FJ601404	General	H094	H094					4-6	4-11	11-20	11-21
Jianli303	Hubei, China	MDYZ	domestic pig (Sus scrofa)	FJ601404	General	H094	H094					4-6	4-11	11-17	11-17
Jianli304	Hubei, China	MDYZ	domestic pig (Sus scrofa)	FJ601404	General	H094	H094					4-1	4-11	11-22	11-22
Mengshan3	Jiangxi, China	MDYZ	domestic pig (Sus scrofa)	DQ496947	General	H113	H095	BCNTP5	BCNTP5	UCP1P3	UCP1P3	4-6	4-7	11-1	11-1	7-2	7-19			APOB1	APOB6	CASQ1-5	CASQ1-5	CNTF7	CNTF11	MTNR1B3	MTNR1B17	PIT1-3	PIT1-3	PYG9	PYG9	SKM1	SKM1
Mengshan97	Jiangxi, China	MDYZ	domestic pig (Sus scrofa)	DQ496946	General	H001	H095					4-4	4-14	11-7	11-12
Mengshan40	Jiangxi, China	MDYZ	domestic pig (Sus scrofa)	DQ496946	General	H080	H095					4-4	4-14	11-3	11-10
Mengshan69	Jiangxi, China	MDYZ	domestic pig (Sus scrofa)	DQ496946	General	H085	H095					4-4	4-4	11-7	11-23
Mengshan4	Jiangxi, China	MDYZ	domestic pig (Sus scrofa)	DQ496947	General	H113	H113					4-1	4-1	11-1	11-7
Mengshan102	Jiangxi, China	MDYZ	domestic pig (Sus scrofa)	DQ496946	General	H113	H095					4-4	4-14	11-1	11-7					APOB6	APOB6	CASQ1-4	CASQ1-4	CNTF9	CNTF9	MTNR1B1	MTNR1B3	PIT1-3	PIT1-3	PYG1	PYG8	SKM4	SKM5
Lepinghua4	Jiangxi, China	MDYZ	domestic pig (Sus scrofa)	DQ496946	General	H028	H094
Lepinghua5	Jiangxi, China	MDYZ	domestic pig (Sus scrofa)	DQ496946	General	H020	H094
Lepinghua6	Jiangxi, China	MDYZ	domestic pig (Sus scrofa)	DQ496946	General	H007	H049
Lepinghua23	Jiangxi, China	MDYZ	domestic pig (Sus scrofa)	DQ496946	General	H050	H050
Lepinghua47	Jiangxi, China	MDYZ	domestic pig (Sus scrofa)	DQ496946	General	H028	H101
Lepinghua53	Jiangxi, China	MDYZ	domestic pig (Sus scrofa)	DQ496946	General	H003	H016
Yujiang216	Jiangxi, China	MDYZ	domestic pig (Sus scrofa)	FJ601516	General	H113	H094
Yujiang209	Jiangxi, China	MDYZ	domestic pig (Sus scrofa)	FJ601514	General	H056	H080
Yujiang214	Jiangxi, China	MDYZ	domestic pig (Sus scrofa)	FJ601516	General	H024	H094	BCNTP1	BCNTP1	UCP1P3	UCP1P5	4-4	4-13	11-12	11-12
Yujiang210	Jiangxi, China	MDYZ	domestic pig (Sus scrofa)	FJ601516	General	H003	H024
Yujiang211	Jiangxi, China	MDYZ	domestic pig (Sus scrofa)	FJ601516	General	H024	H080
Yujiang212	Jiangxi, China	MDYZ	domestic pig (Sus scrofa)	FJ601516	General	H003	H050
Qingping594	Hubei, China	MDYZ	domestic pig (Sus scrofa)	FJ601516	General	H116	H080
Qingping6001	Hubei, China	MDYZ	domestic pig (Sus scrofa)	DQ496638	D5	H113	H016	BCNTP1	BCNTP4			4-4	4-4	11-4	11-7	7-2	7-3			APOB6	APOB21	CASQ1-4	CASQ1-12	CNTF7	CNTF11	MTNR1B1	MTNR1B1	PIT1-5	PIT1-5
Qingping6915	Hubei, China	MDYZ	domestic pig (Sus scrofa)	DQ496638	D5	H113	H095
Qingping6003	Hubei, China	MDYZ	domestic pig (Sus scrofa)	FJ601529	General	H027	H095	BCNTP4	BCNTP4	UCP1P3	UCP1P5	4-1	4-16	11-1	11-15	7-2	7-3	14-4	14-17	APOB1	APOB23	CASQ1-5	CASQ1-5					PIT1-3	PIT1-5	PYG1	PYG1	SKM2	SKM4
Qingping3088	Hubei, China	MDYZ	domestic pig (Sus scrofa)	FJ601529	General	H024	H095	BCNTP5	BCNTP5	UCP1P3	UCP1P5	4-1	4-16	11-7	11-7	7-2	7-5	14-4	14-11	APOB6	APOB21	CASQ1-14	CASQ1-15	CNTF7	CNTF7	MTNR1B1	MTNR1B1	PIT1-3	PIT1-5	PYG1	PYG8	SKM5	SKM8
Wannanhua1	Anhui, China	MDYZ	domestic pig (Sus scrofa)	FJ601513	General	H113	H113	BCNTP5	BCNTP5
Wannanhua5	Anhui, China	MDYZ	domestic pig (Sus scrofa)	FJ601513	General	H113	H016									7-2	7-20											PIT1-3	PIT1-3
Wannanhua4	Anhui, China	MDYZ	domestic pig (Sus scrofa)	FJ601513	General	H113	H016
Wannanhua9	Anhui, China	MDYZ	domestic pig (Sus scrofa)	FJ601513	General	H016	H016	BCNTP4	BCNTP5	UCP1P3	UCP1P3					7-2	7-20											PIT1-3	PIT1-3
Wannanhua10	Anhui, China	MDYZ	domestic pig (Sus scrofa)	FJ601513	General	H113	H016
Wannanhua16	Anhui, China	MDYZ	domestic pig (Sus scrofa)	FJ601513	General	H028	H056													APOB10	APOB10							PIT1-3	PIT1-3			SKM4	SKM5
Wannanhua18	Anhui, China	MDYZ	domestic pig (Sus scrofa)	FJ601513	General	H016	H016
Putian155	Fujian, China	MDYZ	domestic pig (Sus scrofa)	FJ601514	General	H113	H017	BCNTP4	BCNTP5	UCP1P5	UCP1P5	4-1	4-1	11-3	11-3
Chalu225	Zhejiang, China	MDYZ	domestic pig (Sus scrofa)	DQ496946	General	H113	H080
Chalu219	Zhejiang, China	MDYZ	domestic pig (Sus scrofa)	DQ496946	General	H113	H016
Chalu220	Zhejiang, China	MDYZ	domestic pig (Sus scrofa)	DQ496946	General	H113	H016
Chalu222	Zhejiang, China	MDYZ	domestic pig (Sus scrofa)	FJ601529	General	H024	H050
Chalu224	Zhejiang, China	MDYZ	domestic pig (Sus scrofa)	FJ601513	General	H067	H080
Bihu200	Zhejiang, China	MDYZ	domestic pig (Sus scrofa)	FJ601516	General	H080	H080					4-4	4-8	11-2	11-2
Bihu205	Zhejiang, China	MDYZ	domestic pig (Sus scrofa)	FJ601516	General	H056	H080					4-1	4-1	11-1	11-16
Bihu206	Zhejiang, China	MDYZ	domestic pig (Sus scrofa)	DQ496280	General	H024	H024					4-1	4-11	11-1	11-16
Bihu207	Zhejiang, China	MDYZ	domestic pig (Sus scrofa)	DQ496280	General	H024	H024					4-4	4-8	11-15	11-16					APOB6	APOB6	CASQ1-2	CASQ1-5	CNTF9	CNTF11	MTNR1B3	MTNR1B3
Bihu208	Zhejiang, China	MDYZ	domestic pig (Sus scrofa)	FJ601513	General	H024	H024					4-4	4-8	11-10	11-15					APOB1	APOB7
Yushan4948	Jiangxi, China	MDYZ	domestic pig (Sus scrofa)	DQ496946	General	H016	H080					4-1	4-11	11-2	11-2
Yushan4972	Jiangxi, China	MDYZ	domestic pig (Sus scrofa)	DQ496946	General	H080	H080					4-4	4-11	11-2	11-2	7-21	7-21	14-5	14-5	APOB1	APOB6	CASQ1-5	CASQ1-5	CNTF7	CNTF9	MTNR1B7	MTNR1B8	PIT1-5	PIT1-5	PYG5	PYG18	SKM2	SKM2
Yushan4936	Jiangxi, China	MDYZ	domestic pig (Sus scrofa)	DQ496946	General	H080	H095					4-4	4-11	11-2	11-2
Yushan4960	Jiangxi, China	MDYZ	domestic pig (Sus scrofa)	DQ496946	General	H016	H095					4-4	4-11	11-2	11-2
Yushan8132	Jiangxi, China	MDYZ	domestic pig (Sus scrofa)	DQ496946	General	H080	H080					4-4	4-11	11-1	11-2	7-22	7-23	14-1	14-5	APOB24	APOB25	CASQ1-5	CASQ1-8	CNTF6	CNTF24	MTNR1B1	MTNR1B1	PIT1-8	PIT1-9	PYG17	PYG17	SKM4	SKM5
Yushan980	Jiangxi, China	MDYZ	domestic pig (Sus scrofa)	DQ496946	General	H080	H080					4-4	4-11	11-2	11-2
Dahuabai24350	Guangdong, China	SC	domestic pig (Sus scrofa)	FJ601514	General	H113	H113					4-4	4-4	11-16	11-16
Dahuabai24351	Guangdong, China	SC	domestic pig (Sus scrofa)	FJ601514	General	H113	H113					4-4	4-4	11-2	11-16
Dahuabai24352	Guangdong, China	SC	domestic pig (Sus scrofa)	FJ601472	General	H113	H113					4-4	4-6	11-2	11-16
Dahuabai24353	Guangdong, China	SC	domestic pig (Sus scrofa)	FJ601472	General	H113	H080					4-4	4-4	11-1	11-16
Dahuabai24354	Guangdong, China	SC	domestic pig (Sus scrofa)	FJ601472	General	H080	H080					4-4	4-11	11-1	11-16
Dahuabai24355	Guangdong, China	SC	domestic pig (Sus scrofa)	FJ601472	General	H080	H080	BCNTP1	BCNTP5	UCP1P3	UCP1P6	4-4	4-11	11-16	11-24	7-2	7-2	14-17	14-17	APOB1	APOB26	CASQ1-4	CASQ1-4	CNTF9	CNTF11	MTNR1B1	MTNR1B1	PIT1-3	PIT1-3	PYG4	PYG8	SKM1	SKM3
Erhualian61	Jiangsu, China	MDYZ	domestic pig (Sus scrofa)	FJ601396	D8	H113	H027
Erhualian242	Jiangsu, China	MDYZ	domestic pig (Sus scrofa)	FJ601396	D8	H016	H016
Jiaxinghei109	Guangdong, China	MDYZ	domestic pig (Sus scrofa)	DQ496946	General	H113	H113					4-6	4-11	11-1	11-1
Jiaxinghei112	Guangdong, China	MDYZ	domestic pig (Sus scrofa)	DQ496946	General	H113	H016					4-4	4-8	11-1	11-15
Jiaxinghei235	Guangdong, China	MDYZ	domestic pig (Sus scrofa)	DQ496946	General	H113	H016					4-11	4-14	11-21	11-21
Jiaxinghei108	Guangdong, China	MDYZ	domestic pig (Sus scrofa)	DQ496946	General	H113	H016					4-11	4-11	11-15	11-19
Wei3	Anhui, China	MDYZ	domestic pig (Sus scrofa)	FJ601513	General	H028	H056	BCNTP5	BCNTP5	UCP1P3	UCP1P3	4-4	4-8	11-7	11-19	7-2	7-2	14-3	14-4			CASQ1-5	CASQ1-5	CNTF6	CNTF7	MTNR1B18	MTNR1B18			PYG1	PYG2	SKM5	SKM5
Wei104	Anhui, China	MDYZ	domestic pig (Sus scrofa)	FJ601396	D8	H113	H024
Wei105	Anhui, China	MDYZ	domestic pig (Sus scrofa)	FJ601516	General	H024	H077
Wei23	Anhui, China	MDYZ	domestic pig (Sus scrofa)	DQ496946	General	H077	H101	BCNTP5	BCNTP5					11-1	11-1
Wei18	Anhui, China	MDYZ	domestic pig (Sus scrofa)	FJ601516	General	H056	H056
Wei37	Anhui, China	MDYZ	domestic pig (Sus scrofa)	FJ601516	General	H077	H077
Jiangquhai2	Jiangsu, China	MDYZ	domestic pig (Sus scrofa)	DQ496946	General	H113	H080	BCNTP1	BCNTP5			4-1	4-1	11-2	11-2	7-2	7-5	14-5	14-22	APOB6	APOB10	CASQ1-2	CASQ1-5	CNTF9	CNTF9	MTNR1B2	MTNR1B7	PIT1-3	PIT1-6	PYG1	PYG4	SKM1	SKM1
Jiangquhai3	Jiangsu, China	MDYZ	domestic pig (Sus scrofa)	FJ601513	General	H052	H080					4-1	4-1	11-2	11-15	7-2	7-2	14-4	14-22			CASQ1-2	CASQ1-4	CNTF5	CNTF9	MTNR1B2	MTNR1B11	PIT1-3	PIT1-6	PYG1	PYG1	SKM1	SKM1
Jiangquhai6	Jiangsu, China	MDYZ	domestic pig (Sus scrofa)	FJ601404	General	H113	H113	BCNTP5	BCNTP5			4-1	4-1	11-10	11-12	7-5	7-5	14-5	14-22	APOB6	APOB10	CASQ1-2	CASQ1-2	CNTF9	CNTF9	MTNR1B2	MTNR1B9	PIT1-3	PIT1-6	PYG1	PYG4	SKM5	SKM8
Jiangquhai8	Jiangsu, China	MDYZ	domestic pig (Sus scrofa)	FJ601404	General	H113	H080	BCNTP5	BCNTP5	UCP1P6	UCP1P6	4-1	4-1	11-2	11-2	7-2	7-5	14-5	14-22	APOB1	APOB27	CASQ1-2	CASQ1-4	CNTF9	CNTF9			PIT1-2	PIT1-6	PYG1	PYG4	SKM1	SKM1
Jiangquhai13	Jiangsu, China	MDYZ	domestic pig (Sus scrofa)	DQ496494	General	H113	H080	BCNTP5	BCNTP5	UCP1P6	UCP1P6	4-1	4-1	11-2	11-2	7-9	7-9			APOB6	APOB17	CASQ1-4	CASQ1-5	CNTF5	CNTF5	MTNR1B9	MTNR1B11	PIT1-2	PIT1-3	PYG1	PYG4	SKM4	SKM5
Neijiang14	Sichuan, China	URYZ	domestic pig (Sus scrofa)	FJ601518	General	H098	H098	BCNTP5	BCNTP5	UCP1P3	UCP1P5	4-4	4-14	11-16	11-16	7-2	7-2	14-4	14-4	APOB1	APOB1	CASQ1-4	CASQ1-5	CNTF7	CNTF25	MTNR1B1	MTNR1B1			PYG1	PYG1	SKM5	SKM5
Neijiang34	Sichuan, China	URYZ	domestic pig (Sus scrofa)	FJ601516	General	H095	H098	BCNTP5	BCNTP5			4-1	4-6	11-7	11-7	7-2	7-2	14-3	14-23	APOB1	APOB1	CASQ1-5	CASQ1-5	CNTF7	CNTF7	MTNR1B19	MTNR1B19			PYG1	PYG2	SKM5	SKM5
Neijiang146	Sichuan, China	URYZ	domestic pig (Sus scrofa)	FJ601518	General	H098	H098
Neijiang3	Sichuan, China	URYZ	domestic pig (Sus scrofa)	FJ601518	General	H098	H111
Neijiang5	Sichuan, China	URYZ	domestic pig (Sus scrofa)	FJ601518	General	H051	H098	BCNTP5	BCNTP5	UCP1P3	UCP1P6	4-1	4-1	11-7	11-19	7-2	7-2	14-1	14-14	APOB1	APOB1	CASQ1-5	CASQ1-5	CNTF6	CNTF7	MTNR1B19	MTNR1B19	PIT1-3	PIT1-3	PYG1	PYG1	SKM4	SKM5
Rongchang24	Sichuan, China	URYZ	domestic pig (Sus scrofa)	FJ601513	General	H016	H094
Rongchang26	Sichuan, China	URYZ	domestic pig (Sus scrofa)	FJ601518	General	H095	H095	BCNTP1	BCNTP5	UCP1P3	UCP1P3	4-1	4-17	11-1	11-15
Rongchang27	Sichuan, China	URYZ	domestic pig (Sus scrofa)	DQ496946	General	H117	H094
Rongchang25	Sichuan, China	URYZ	domestic pig (Sus scrofa)	DQ496946	General	H016	H095	BCNTP4	BCNTP5	UCP1P3	UCP1P3	4-14	4-16	11-19	11-19
Rongchang32	Sichuan, China	URYZ	domestic pig (Sus scrofa)	FJ601518	General	H016	H095
Chenghua128	Sichuan, China	URYZ	domestic pig (Sus scrofa)	FJ601529	General	H094	H098					4-4	4-4	11-1	11-19			14-3	14-4			CASQ1-4	CASQ1-12	CNTF6	CNTF7	MTNR1B7	MTNR1B8	PIT1-5	PIT1-5			SKM5	SKM5
Chenghua2	Sichuan, China	URYZ	domestic pig (Sus scrofa)	FJ601529	General	H094	H098					4-4	4-16	11-1	11-10	7-2	7-5			APOB28	APOB28							PIT1-5	PIT1-5
Chenghua1	Sichuan, China	URYZ	domestic pig (Sus scrofa)	FJ601529	General	H113	H094					4-4	4-16	11-1	11-1							CASQ1-4	CASQ1-5			MTNR1B1	MTNR1B1
Chenghua9	Sichuan, China	URYZ	domestic pig (Sus scrofa)	FJ601529	General	H094	H098					4-14	4-16	11-1	11-10
Chenghua18	Sichuan, China	URYZ	domestic pig (Sus scrofa)	FJ601529	General	H095	H095					4-1	4-4	11-19	11-19	7-2	7-5
Yahe136	Sichuan, China	URYZ	domestic pig (Sus scrofa)	FJ601496	General	H093	H096	BCNTP4	BCNTP4	UCP1P3	UCP1P3	4-1	4-14	11-15	11-19	7-2	7-9	14-1	14-5											PYG1	PYG2	SKM4	SKM5
Yahe138	Sichuan, China	URYZ	domestic pig (Sus scrofa)	FJ601439	General	H113	H016	BCNTP1	BCNTP4	UCP1P3	UCP1P3	4-6	4-11	11-1	11-1			14-4	14-5					CNTF7	CNTF9					PYG1	PYG6	SKM5	SKM5
Yahe135	Sichuan, China	URYZ	domestic pig (Sus scrofa)	DQ496972	General	H113	H098					4-4	4-16	11-2	11-2
Yahe48	Sichuan, China	URYZ	domestic pig (Sus scrofa)	FJ601439	General	H113	H095	BCNTP1	BCNTP4	UCP1P3	UCP1P3	4-4	4-4	11-7	11-7	7-24	7-24	14-5	14-13					CNTF26	CNTF27					PYG6	PYG8	SKM4	SKM5
Yahe46	Sichuan, China	URYZ	domestic pig (Sus scrofa)	FJ601496	General	H051	H051			UCP1P3	UCP1P6	4-6	4-11	11-2	11-7	7-2	7-2	14-4	14-4	APOB1	APOB1									PYG1	PYG8	SKM5	SKM5
Qianbeihei6A	Guizhou, China	URYZ	domestic pig (Sus scrofa)	FJ601453	General	H051	H095
QianbeiheiQB2	Guizhou, China	URYZ	domestic pig (Sus scrofa)	FJ601453	General	H003	H095	BCNTP1	BCNTP5			4-4	4-4	11-15	11-19	7-2	7-2	14-1	14-5	APOB1	APOB30	CASQ1-2	CASQ1-2	CNTF1	CNTF7	MTNR1B1	MTNR1B1	PIT1-1	PIT1-5	PYG6	PYG16	SKM1	SKM1
QianbeiheiQB5	Guizhou, China	URYZ	domestic pig (Sus scrofa)	FJ601453	General	H113	H080
Qianbeihei12A	Guizhou, China	URYZ	domestic pig (Sus scrofa)	FJ601453	General	H095	H095	BCNTP1	BCNTP4	UCP1P3	UCP1P6	4-11	4-11	11-7	11-7	7-2	7-2	14-1	14-4	APOB17	APOB29	CASQ1-4	CASQ1-5	CNTF20	CNTF28	MTNR1B1	MTNR1B1	PIT1-1	PIT1-3	PYG1	PYG1	SKM5	SKM8
Qianbeihei30A	Guizhou, China	URYZ	domestic pig (Sus scrofa)	FJ601453	General	H095	H095
Saba2	Yunnan, China	Mekong	domestic pig (Sus scrofa)	DQ496680	General	H016	H016	BCNTP4	BCNTP4			4-4	4-4	11-7	11-7	7-2	7-2	14-4	14-23	APOB1	APOB10	CASQ1-4	CASQ1-16	CNTF9	CNTF9	MTNR1B1	MTNR1B11	PIT1-3	PIT1-4	PYG6	PYG19	SKM5	SKM5
Saba3	Yunnan, China	Mekong	domestic pig (Sus scrofa)	DQ496669	General	H050	H095	BCNTP5	BCNTP5	UCP1P3	UCP1P3	4-3	4-11	11-1	11-7	7-2	7-2	14-4	14-23	APOB1	APOB1	CASQ1-4	CASQ1-5	CNTF11	CNTF11	MTNR1B19	MTNR1B19	PIT1-3	PIT1-3	PYG2	PYG6	SKM5	SKM5
Saba6	Yunnan, China	Mekong	domestic pig (Sus scrofa)	FJ601516	General	H085	H086
Saba7	Yunnan, China	Mekong	domestic pig (Sus scrofa)	DQ496680	General	H016	H050
Saba8	Yunnan, China	Mekong	domestic pig (Sus scrofa)	FJ601529	General	H023	H023
Mingguang20	Yunnan, China	Mekong	domestic pig (Sus scrofa)	DQ496449	General	H050	H064
Mingguang21	Yunnan, China	Mekong	domestic pig (Sus scrofa)	DQ496449	General	H050	H050
Mingguang13	Yunnan, China	Mekong	domestic pig (Sus scrofa)	FJ601453	General	H113	H098															CASQ1-4	CASQ1-5			MTNR1B20	MTNR1B21
Mingguang66	Yunnan, China	Mekong	domestic pig (Sus scrofa)	FJ601529	General	H098	H098
Mingguang60	Yunnan, China	Mekong	domestic pig (Sus scrofa)	FJ601529	General	H056	H111	BCNTP4	BCNTP4			4-1	4-1	11-2	11-2
Mingguang111	Yunnan, China	Mekong	domestic pig (Sus scrofa)	DQ496668	General	H050	H080	BCNTP1	BCNTP5	UCP1P3	UCP1P3	4-4	4-14	11-16	11-16	7-2	7-2	14-1	14-3	APOB1	APOB1	CASQ1-4	CASQ1-4			MTNR1B8	MTNR1B11	PIT1-3	PIT1-3	PYG1	PYG1	SKM1	SKM1
Baoshan122	Yunnan, China	Mekong	domestic pig (Sus scrofa)	DQ496668	General	H023	H064	BCNTP4	BCNTP5	UCP1P3	UCP1P3	4-7	4-7	11-2	11-16	7-1	7-5	14-3	14-23	APOB1	APOB1	CASQ1-2	CASQ1-4	CNTF6	CNTF7	MTNR1B5	MTNR1B5	PIT1-1	PIT1-1	PYG9	PYG16	SKM5	SKM13
Baoshan11469	Yunnan, China	Mekong	domestic pig (Sus scrofa)	DQ496846	General	H080	H080
Baoshan11470	Yunnan, China	Mekong	domestic pig (Sus scrofa)	FJ601425	General	H016	H080
Baoshan11471	Yunnan, China	Mekong	domestic pig (Sus scrofa)	DQ496404	General	H023	H080
Baoshan11472	Yunnan, China	Mekong	domestic pig (Sus scrofa)	FJ601425	General	H068	H068
Baoshan11473	Yunnan, China	Mekong	domestic pig (Sus scrofa)	DQ496846	General	H023	H098
FQ1	Guizhou, China	URYZ	domestic pig (Sus scrofa)	FJ601516	General	H095	H095
FQ2	Guizhou, China	URYZ	domestic pig (Sus scrofa)	FJ601516	General	H095	H095
LB6	Guizhou, China	URYZ	domestic pig (Sus scrofa)	DQ496946	General	H106	H107	BCNTP4	BCNTP4	UCP1P3	UCP1P3	4-7	4-7	11-7	11-7	7-2	7-2			APOB6	APOB31	CASQ1-2	CASQ1-4	CNTF5	CNTF11	MTNR1B22	MTNR1B22	PIT1-3	PIT1-3	PYG4	PYG17	SKM2	SKM8
Gaopo320	Guizhou, China	URYZ	domestic pig (Sus scrofa)	DQ496947	General	H042	H098
Gaopo321	Guizhou, China	URYZ	domestic pig (Sus scrofa)	DQ972936	General	H113	H098			UCP1P3	UCP1P3	4-4	4-7	11-1	11-1	7-2	7-2	14-4	14-4	APOB1	APOB32	CASQ1-2	CASQ1-12	CNTF2	CNTF7			PIT1-3	PIT1-10	PYG1	PYG17
Gaopo322	Guizhou, China	URYZ	domestic pig (Sus scrofa)	DQ496947	General	H042	H098	BCNTP5	BCNTP5	UCP1P3	UCP1P3	4-4	4-7	11-2	11-2	7-2	7-2	14-4	14-4			CASQ1-4	CASQ1-4	CNTF9	CNTF9	MTNR1B3	MTNR1B18	PIT1-3	PIT1-3	PYG1	PYG17	SKM5	SKM8
Fugong1	Yunnan, China	Mekong	domestic pig (Sus scrofa)	FJ601425	General	H016	H050
Fugong2	Yunnan, China	Mekong	domestic pig (Sus scrofa)	FJ601425	General	H016	H050	BCNTP5	BCNTP5	UCP1P3	UCP1P3	4-1	4-6	11-7	11-7
24708	Yunnan, China	Mekong	domestic pig (Sus scrofa)	FJ601494	General	H093	H093
Ganzizang10	Sichuan, China	URYZ	domestic pig (Sus scrofa)	FJ601529	General	H042	H042	BCNTP1	BCNTP1	UCP1P3	UCP1P4	4-11	4-11	11-1	11-1	7-5	7-5	14-4	14-5	APOB6	APOB6	CASQ1-5	CASQ1-5	CNTF7	CNTF29	MTNR1B19	MTNR1B19	PIT1-3	PIT1-5	PYG1	PYG1	SKM2	SKM2
Ganzizang6	Sichuan, China	URYZ	domestic pig (Sus scrofa)	DQ496433	General	H095	H095	BCNTP5	BCNTP5	UCP1P3	UCP1P3	4-4	4-6	11-7	11-7	7-5	7-5	14-1	14-5	APOB6	APOB17	CASQ1-8	CASQ1-16	CNTF6	CNTF6	MTNR1B23	MTNR1B23			PYG8	PYG8	SKM5	SKM5
Ganzizang15	Sichuan, China	URYZ	domestic pig (Sus scrofa)	FJ601529	General	H006	H009	BCNTP1	BCNTP1	UCP1P3	UCP1P3	4-6	4-11	11-19	11-19													PIT1-3	PIT1-5
Ganzizang20	Sichuan, China	URYZ	domestic pig (Sus scrofa)	FJ601529	General	H050	H050	BCNTP1	BCNTP5	UCP1P3	UCP1P3	4-4	4-4	11-1	11-2					APOB10	APOB17					MTNR1B7	MTNR1B8	PIT1-3	PIT1-5
Ganzizang22	Sichuan, China	URYZ	domestic pig (Sus scrofa)	DQ496433	General	H027	H027					4-11	4-11	11-7	11-15													PIT1-3	PIT1-3
Dingqingzang12820	Yunnan, China	Mekong	domestic pig (Sus scrofa)	DQ496668	General	H077	H097																					PIT1-5	PIT1-5
Dingqingzang12821	Yunnan, China	Mekong	domestic pig (Sus scrofa)	DQ496404	General	H016	H111	BCNTP3	BCNTP5	UCP1P3	UCP1P3	4-1	4-4	11-7	11-19			14-1	14-1											PYG16	PYG16	SKM4	SKM5
Dingqingzang12822	Yunnan, China	Mekong	domestic pig (Sus scrofa)	FJ601453	General	H097	H097
Dingqingzang12826	Yunnan, China	Mekong	domestic pig (Sus scrofa)	FJ601512	General	H098	H111	BCNTP1	BCNTP5	UCP1P3	UCP1P3	4-6	4-14	11-7	11-7	7-2	7-2	14-1	14-4	APOB1	APOB1	CASQ1-5	CASQ1-8	CNTF9	CNTF17	MTNR1B19	MTNR1B19	PIT1-3	PIT1-4	PYG1	PYG1	SKM2	SKM8
Aba7	Sichuan, China	URYZ	domestic pig (Sus scrofa)	FJ601503	General	H027	H041
Aba8	Sichuan, China	URYZ	domestic pig (Sus scrofa)	FJ601503	General	H050	H097
Aba9	Sichuan, China	URYZ	domestic pig (Sus scrofa)	FJ601503	General	H027	H027
