# Supplementary material for: Multi-Locus Analysis Reveals A Different Pattern of Genetic Diversity for Mitochondrial and Nuclear DNA between Wild and Domestic Pigs in East Asia
Source: PLoS One. 2011 Oct 31;6(10):e26416. doi: 10.1371/journal.pone.0026416 (PMC3204973; doi:10.1371/journal.pone.0026416)
Supplement: Dataset S2 — AMOVA results. This file listed the AMOVA results of wild boars and domestic pigs. All samples are classified into 7 geographic groups, which have been defined in materials and methods. Populations are divided based on sampling plot or breed. The P-values of ΦCT lower than 0.05 are emphasized by yellow background. (XLS) [file pone.0026416.s003.xls]

## Sheet: AMOVA
Data set S2. This file listed the AMOVA results of wild boars and domestic pigs. All samples are classified into 7 geographic groups, which have been described in materials and methods. Populations are divided based on sampling plot or breed. The P-value of ΦCT lower than 0.05 are emphasized by yellow background.
Marker	Source of variation	Wild boars			Domestic pigs
		% of variation	Φ Statistics	P-value	% of variation	Φ Statistics	P-value
D-loop	Among groups	1.67	ΦCT = 0.017	0.361	11.41	ΦCT = 0.114	<0.001
	Among populations within groups	28.81	ΦSC = 0.293	<0.0001	36.37	ΦSC = 0.411	<0.0001
	Within populations	69.52	ΦST = 0.305	<0.0001	52.21	ΦST = 0.478	<0.0001
GH	Among groups	-0.08	ΦCT = -0.001	0.441	3.68	ΦCT = 0.037	0.069
	Among populations within groups	5.61	ΦSC = 0.056	<0.0001	17.42	ΦSC = 0.181	<0.0001
	Within populations	94.47	ΦST = 0.055	<0.0001	78.9	ΦST = 0.211	<0.0001
APOB	Among groups	18.48	ΦCT = 0.185	<0.0001	3.99	ΦCT = 0.039	0.186
	Among populations within groups	1.3	ΦSC = -0.0159	<0.005	29.89	ΦSC = 0.311	<0.0001
	Within populations	82.83	ΦST = 0.172	<0.005	66.12	ΦST = 0.339	<0.0001
CASQ1	Among groups	-4.57	ΦCT = -0.046	0.590	6.89	ΦCT = 0.069	0.051
	Among populations within groups	22.26	ΦSC = 0.213	0.339	6.53	ΦSC = 0.070	0.055
	Within populations	82.31	ΦST = 0.177	<0.0001	86.57	ΦST = 0.134	<0.01
CNTF	Among groups	20.48	ΦCT = 0.205	<0.05	2.72	ΦCT = 0.027	0.396
	Among populations within groups	4.95	ΦSC = 0.062	<0.005	13.41	ΦSC = 0.138	<0.001
	Within populations	74.57	ΦST = 0.254	<0.0001	83.87	ΦST = 0.161	<0.0005
MTNR1B	Among groups	-17.51	ΦCT = -0.175	0.886	1.82	ΦCT = 0.018	0.219
	Among populations within groups	34.18	ΦSC = 0.291	0.443	31.68	ΦSC = 0.323	<0.0001
	Within populations	83.33	ΦST = 0.167	<0.005	66.5	ΦST = 0.335	<0.0001
PIT1	Among groups	25.21	ΦCT = 0.252	<0.05	-2.96	ΦCT = -0.029	0.544
	Among populations within groups	-8.92	ΦSC = -0.119	0.816	41.67	ΦSC = 0.404	<0.0001
	Within populations	83.71	ΦST = 0.163	0.055	61.29	ΦST = 0.387	<0.0001
PYG	Among groups	10.62	ΦCT = 0.106	0.295	7.54	ΦCT = 0.075	0.071
	Among populations within groups	7.56	ΦSC = 0.085	0.232	19.26	ΦSC = 0.208	<0.0001
	Within populations	81.82	ΦST = 0.182	<0.001	73.2	ΦST = 0.268	<0.0001
SKM	Among groups	-7.71374	ΦCT = -0.077	1.000	-1.17	ΦCT = -0.012	0.521
	Among populations within groups	2.10213	ΦSC = 0.019	1.000	21.27	ΦSC = 0.210	<0.005
	Within populations	105.612	ΦST = -0.056	0.999	79.9	ΦST = 0.201	<0.05
BCNTP	Among groups	10.76	ΦCT = 0.108	0.181	3.29	ΦCT = 0.033	0.251
	Among populations within groups	10.03	ΦSC = 0.112	<0.01	18.32	ΦSC = 0.189	<0.0005
	Within populations	79.21	ΦST = 0.208	<0.001	78.39	ΦST = 0.216	<0.0005
UCP1P	Among groups	-3.68	ΦCT = -0.037	0.479	0.11	ΦCT = 0.001	0.346
	Among populations within groups	23.4	ΦSC = 0.226	0.199	37.49	ΦSC = 0.375	<0.05
	Within populations	80.28	ΦST = 0.197	<0.05	62.41	ΦST = 0.376	<0.0001
CH4	Among groups	-2.70	ΦCT = -0.027	0.551	1.34	ΦCT = 0.013	0.249
	Among populations within groups	8.29	ΦSC = 0.081	0.085	17.93	ΦSC = 0.182	<0.0001
	Within populations	94.41	ΦST = 0.056	0.057	80.73	ΦST = 0.193	<0.0001
CH7	Among groups	1.99	ΦCT = 0.019	0.504	5.74	ΦCT = 0.057	0.074
	Among populations within groups	19.44	ΦSC = 0.198	<0.01	30.91	ΦSC = 0.328	<0.0001
	Within populations	78.56	ΦST = 0.214	<0.0001	63.35	ΦST = 0.366	<0.0001
CH11	Among groups	-5.9	ΦCT = -0.059	0.714	2.51	ΦCT = 0.025	0.128
	Among populations within groups	19.19	ΦSC = 0.181	<0.001	22.59	ΦSC = 0.232	<0.0001
	Within populations	86.71	ΦST = 0.133	<0.0001	74.9	ΦST = 0.251	<0.0001
CH14	Among groups	2.49	ΦCT = 0.025	0.287	6.76	ΦCT = 0.068	0.051
	Among populations within groups	6.59	ΦSC = 0.068	<0.05	19.29	ΦSC = 0.207	<0.0001
	Within populations	90.92	ΦST = 0.091	<0.01	73.95	ΦST = 0.261	<0.0001
