# Supplementary material for: Multi-Locus Analysis Reveals A Different Pattern of Genetic Diversity for Mitochondrial and Nuclear DNA between Wild and Domestic Pigs in East Asia
Source: PLoS One. 2011 Oct 31;6(10):e26416. doi: 10.1371/journal.pone.0026416 (PMC3204973; doi:10.1371/journal.pone.0026416)
Supplement: Dataset S3 — The allele frequency of every SNP site in wild boar and domestic pig. This file listed and compared the allele frequency of every SNP site between wild boar and domestic pig. The alleles which have a frequency lower than 0.05 in wild boars were highlighted in yellow. The low-frequency alleles which were not present in domestic pig were highlighted in red. χ2 test was performed to examine the significance of allele frequency changes in all SNPs, and the changes that were significant were highlighted in purple. (XLS) [file pone.0026416.s004.xls]

## Sheet: Sheet1
Data set S3. This file listed and compared the allele frequency of every SNP site between wild boar and domestic pig. The alleles with the frequency lower than 0.05 in wild boar were emphasized by yellow background. And these low-frequency alleles which were not present in domestic pig were emphasized by red background. χ2 test was performed to examine the significance of allele frequency changes…
Marker	position	location	allele	Observed Frequency of allele 1 in wild boar	Observed Frequency of allele 2 in wild boar	Observed Frequency of allele 3 in wild boar	Observed Frequency of allele 1 in dom	Observed Frequency of allele 2 in dom	Observed Frequency of allele 3 in dom	χ2	P value
GH	62	5'-UTR	G/A	0.903	0.097		0.841	0.159		4.654	0.031
	98	5'-UTR	T/A	0.659	0.341		0.606	0.394		1.789	0.181
	145	5'-UTR	T/C	0.597	0.403		0.577	0.423		0.251	0.616
	216	Intron	G/C	0.965	0.035		1	0		14.912	0
	260	Intron	C/T	0.996	0.004		0.978	0.022		2.829	0.093
	261	Intron	G/A	0.558	0.442		0.567	0.433		0.057	0.811
	267	Intron	G/A	0.982	0.018		1	0		7.409	0.006
	278	Intron	T/C	0.982	0.018		1	0		7.409	0.006
	290	Intron	C/T	0.991	0.009		0.976	0.024		1.842	0.175
	305	Intron	A/C	0.978	0.022		0.969	0.031		0.448	0.503
	315	Intron	A/G	0.996	0.004		1	0		1.843	0.175
	317	Intron	C/T	0.522	0.478		0.596	0.404		3.275	0.07
	328	Intron	C/A	0.991	0.009		0.976	0.024		1.842	0.175
	360	Intron	A/G	0.558	0.442		0.599	0.401		1.015	0.314
	381	Intron	T/C	0.978	0.022		0.998	0.002		6.151	0.013
	421	Intron	G/A	0.544	0.456		0.541	0.459		0.007	0.935
	423	Intron	C/T	0.925	0.075		0.971	0.029		7.302	0.007
	431	Intron	G/A	0.996	0.004		1	0		1.844	0.175
	452	Exon	C/T	0.987	0.013		1	0		5.548	0.019
	454	Exon	T/C	0.571	0.429		0.572	0.428		0.001	0.974
	467	Exon	C/T	0.956	0.044		0.899	0.101		6.328	0.012
	493	Exon	A/G	0.792	0.208		0.712	0.288		4.93	0.026
	499	Exon	T/C	0.898	0.102		0.957	0.043		8.383	0.004
	502	Exon	G/A	0.876	0.124		0.892	0.108		0.359	0.549
	503	Exon	C/A	0.996	0.004		0.983	0.017		1.83	0.176
	513	Exon	G/A	0.987	0.013		1	0		5.548	0.019
	542	Exon	C/T	0.673	0.327		0.63	0.37		1.169	0.279
	545	Exon	C/T	0.991	0.009		1	0		3.693	0.055
	551	Exon	C/A	0	0		0.988	0.012		2.738	0.098
	557	Exon	C/T	0	0		0.998	0.002		0.544	0.461
	581	Exon	C/T	0.991	0.009		0.978	0.022		1.421	0.233
	616	Intron	G/A	0.996	0.004		0.998	0.002		0.193	0.661
	627	Intron	G/A	0	0		0.998	0.002		0.544	0.461
	645	Intron	T/C	0.973	0.027		0.986	0.014		1.174	0.279
	651	Intron	C/T	0.996	0.004		0.99	0.01		0.511	0.475
	689	Intron	C/T	0.912	0.088		0.969	0.031		9.842	0.002
	690	Intron	G/A	0.978	0.022		0.969	0.031		0.448	0.503
	708	Intron	G/A	0	0		0.998	0.002		0.544	0.461
	724	Intron	A/G	0.571	0.429		0.505	0.495		2.559	0.109
	728	Intron	A/G	0.575	0.425		0.512	0.488		2.351	0.125
	742	Intron	G/A	0.996	0.004		0.978	0.022		2.829	0.093
	771	Intron	T/C	0.965	0.035		0.976	0.024		0.694	0.405
	802	Intron	T/G	0.96	0.04		0.998	0.002		13.372	0
	816	Exon	G/A	0.978	0.022		1	0		9.276	0.002
	890	Exon	G/A	0.845	0.155		0.752	0.248		7.462	0.006
	911	Exon	G/A	0.991	0.009		0.99	0.01		0.009	0.923
	968	Intron	T/C	0	0		0.998	0.002		0.544	0.461
	1004	Intron	C/T	0.925	0.075		0.993	0.007		22.442	0
	1011	Intron	C/T	0.956	0.044		1	0		18.698	0
	1037	Intron	G/-	0.664	0.336		0.793	0.207		13.028	0
	1044	Intron	T/-	0.841	0.159		0.82	0.18		0.452	0.502
	1045	Intron	G/-	0.841	0.159		0.82	0.18		0.452	0.502
	1046	Intron	G/-	0.841	0.159		0.82	0.18		0.452	0.502
	1047	Intron	C/-	0.841	0.159		0.82	0.18		0.452	0.502
	1048	Intron	A/-	0.841	0.159		0.82	0.18		0.452	0.502
	1049	Intron	G/-/T	0.491	0.159	0.35	0.637	0.18	0.183	22.583	0				T
	1050	Intron	A/-	0.841	0.159		0.82	0.18		0.452	0.502
	1051	Intron	G/-	0.841	0.159		0.82	0.18		0.452	0.502
	1052	Intron	G/-	0.841	0.159		0.82	0.18		0.452	0.502
	1053	Intron	G/-	0.841	0.159		0.82	0.18		0.452	0.502
	1054	Intron	C/-	0.841	0.159		0.82	0.18		0.452	0.502
	1055	Intron	G/-	0.841	0.159		0.82	0.18		0.452	0.502
	1056	Intron	G/-	0.841	0.159		0.82	0.18		0.452	0.502
	1057	Intron	G/-	0.841	0.159		0.82	0.18		0.452	0.502
	1058	Intron	G/-	0.841	0.159		0.82	0.18		0.452	0.502
	1059	Intron	G/-	0.907	0.093		0.901	0.099		0.053	0.817
	1062	Intron	G/C	0.907	0.093		0.957	0.043		6.327	0.012
	1072	Intron	C/T	0.996	0.004		0.99	0.01		0.511	0.475
	1083	Intron	A/G	0.628	0.372		0.483	0.517		12.399	0
	1088	Intron	-/C	0.996	0.004		0.99	0.01		0.511	0.475
	1089	Intron	-/C	0.996	0.004		0.99	0.01		0.511	0.475
	1090	Intron	-/G	0.996	0.004		0.99	0.01		0.511	0.475
	1091	Intron	-/G	0.996	0.004		0.99	0.01		0.511	0.475
	1092	Intron	-/C	0.996	0.004		0.99	0.01		0.511	0.475
	1093	Intron	-/C	0.996	0.004		0.99	0.01		0.511	0.475
	1094	Intron	-/T	0.996	0.004		0.99	0.01		0.511	0.475
	1095	Intron	-/T	0.996	0.004		0.99	0.01		0.511	0.475
	1096	Intron	-/G	0.996	0.004		0.99	0.01		0.511	0.475
	1097	Intron	-/C	0.996	0.004		0.99	0.01		0.511	0.475
	1098	Intron	-/C	0.996	0.004		0.99	0.01		0.511	0.475
	1099	Intron	-/G	0.996	0.004		0.99	0.01		0.511	0.475
	1100	Intron	-/G	0.996	0.004		0.99	0.01		0.511	0.475
	1101	Intron	-/G	0.996	0.004		0.99	0.01		0.511	0.475
	1102	Intron	-/C	0.996	0.004		0.99	0.01		0.511	0.475
	1103	Intron	-/A	0.996	0.004		0.99	0.01		0.511	0.475
	1104	Intron	-/G	0.996	0.004		0.99	0.01		0.511	0.475
	1105	Intron	-/C	0.996	0.004		0.99	0.01		0.511	0.475
	1106	Intron	-/A	0.996	0.004		0.99	0.01		0.511	0.475
	1107	Intron	-/G	0.996	0.004		0.99	0.01		0.511	0.475
	1108	Intron	-/G	0.996	0.004		0.99	0.01		0.511	0.475
	1117	Intron	A/C	0.584	0.416		0.45	0.55		10.605	0.001
	1126	Intron	G/A	0.996	0.004		1	0		1.844	0.175
	1135	Intron	C/T	0.973	0.027		0.99	0.01		2.738	0.098
	1251	Exon	G/A	0.973	0.027		0.892	0.108		13.342	0
	1363	Intron	G/A	0.996	0.004		1	0		1.844	0.175
	1397	Intron	A/G	0.841	0.159		0.745	0.255		7.756	0.005
	1402	Intron	C/T	0.925	0.075		0.858	0.142		6.225	0.013
	1404	Intron	C/T	0.925	0.075		0.858	0.142		6.225	0.013
	1405	Intron	A/C	0.925	0.075		0.858	0.142		6.225	0.013
	1422	Intron	G/A	0.903	0.097		0.904	0.096		0.002	0.961
	1424	Intron	T/C	0.912	0.088		0.858	0.142		3.859	0.049
	1427	Intron	C/G	0.925	0.075		0.858	0.142		6.225	0.013
	1428	Intron	T/C	0.925	0.075		0.858	0.142		6.225	0.013
	1432	Intron	G/T/C	0.912	0.084	0.004	0.858	0.142	0	6.336	0.042				C
	1438	Intron	G/C	0.987	0.013		1	0		5.548	0.019
	1456	Intron	T/C	0.973	0.027		1	0		11.148	0.001
	1457	Intron	T/C	0.92	0.08		0.858	0.142		5.364	0.021
	1497	Intron	T/C	0.982	0.018		0.998	0.002		4.433	0.035
	1508	Intron	G/A	0.987	0.013		1	0		5.548	0.019
	1516	Intron	T/C	0.761	0.239		0.76	0.24		0.002	0.967
	1570	Intron	C/G	0	0		0.993	0.007		1.638	0.201
	1605	Exon	A/G	0	0		0.995	0.005		1.089	0.296
	1629	Exon	C/T	0.991	0.009		0.99	0.01		0.009	0.923
	1703	Exon	A/G	0.987	0.013		1	0		5.548	0.019
	1704	Exon	G/A	0.965	0.035		1	0		14.912	0
	1723	Exon	A/G	0	0		0.995	0.005		1.089	0.296
	1725	Exon	A/C	0.956	0.044		0.986	0.014		5.361	0.021
	1742	Exon	A/G	0.969	0.031		1	0		13.027	0
	1800	3'-UTR	C/T	0.991	0.009		1	0		3.693	0.055
	1818	3'-UTR	C/T	0.814	0.186		0.808	0.192		0.039	0.842
	1839	3'-UTR	C/T	0.978	0.022		1	0		9.276	0.002
	1849	3'-UTR	C/T	0.991	0.009		1	0		3.693	0.055
	1879	3'-UTR	C/T	0.889	0.111		0.851	0.149		1.845	0.174
	1906	3'-UTR	C/A	0.96	0.04		0.998	0.002		13.372	0
APOB	23	Exon	G/A	0.722	0.278		0.792	0.208		0.932	0.334
	51	Intron	G/A	0.926	0.074		1	0		7.306	0.007
	64	Intron	A/C	1	0		0.979	0.021		1.141	0.286
	80	Intron	A/T	0.926	0.074		1	0		7.306	0.007
	92	Intron	C/T	0.741	0.259		0.542	0.458		5.775	0.016
	135	Intron	G/A	1	0		0.979	0.021		1.141	0.286
	147	Exon	C/T	0.759	0.241		0.531	0.469		7.576	0.006
	148	Exon	G/A	0.741	0.259		0.531	0.469		6.356	0.012
	173	Exon	G/C	0.722	0.278		0.531	0.469		5.252	0.022
	225	Exon	G/A	0.796	0.204		0.719	0.281		1.099	0.295
	232	Exon	A/G	0.907	0.093		0.99	0.01		6.078	0.014
	251	Exon	A/G	0.944	0.056		0.948	0.052		0.008	0.928
	262	Exon	A/C	0.926	0.074		1	0		7.306	0.007
	278	Exon	A/G	0.963	0.037		0.948	0.052		0.176	0.675
	372	Intron	A/G	0.759	0.241		0.781	0.219		0.095	0.757
	378	Intron	C/T	0.759	0.241		0.771	0.229		0.026	0.872
	379	Intron	T/C	0.963	0.037		0.979	0.021		0.349	0.554
	389	Intron	T/A	1	0		0.979	0.021		1.141	0.286
	453	Intron	A/C	0.944	0.056		1	0		5.442	0.019
	496	Intron	T/C	0.981	0.019		0.99	0.01		0.172	0.678
	497	Intron	G/A	0.963	0.037		1	0		3.604	0.058
	520	Intron	T/C	0.741	0.259		0	0		0.016	0.901
	533	Intron	A/G	0.63	0.37		0	0		0.003	0.955
	537	Intron	T/A	1	0		0.99	0.01		0.566	0.452
	546	Intron	C/G	0.815	0.185		0.896	0.104		1.963	0.161
	550	Intron	C/T	0.889	0.111		1	0		11.111	0.001
	559	Intron	G/A	0.926	0.074		1	0		7.306	0.007
	562	Intron	T/C	0.926	0.074		1	0		7.306	0.007
	619	Intron	A/G	0.759	0.241		0.667	0.333		1.411	0.235
CASQ1	222	Intron	G/A	0.984	0.016		1	0		1.697	0.193
	272	Intron	T/C	0.953	0.047		1	0		5.152	0.023
	298	Intron	C/T	1	0		0.981	0.019		1.199	0.273
	334	Intron	C/G	0.922	0.078		0.991	0.009		5.661	0.017
	355	Intron	T/A	0.906	0.094		1	0		10.491	0.001
	379	Intron	T/C	0.953	0.047		1	0		5.152	0.023
	386	Intron	C/T	0.828	0.172		0.713	0.287		2.888	0.089
	415	Intron	C/T	1	0		0.954	0.046		3.052	0.081
	452	Intron	T/C	0.766	0.234		0.917	0.083		7.636	0.006
	527	Intron	T/C	1	0		0.981	0.019		1.199	0.273
	540	Intron	G/C	0.984	0.016		1	0		1.697	0.193
	568	Intron	G/A	0.859	0.141		0.63	0.37		10.412	0.001
CNTF	8	Intron	A/G	0.855	0.145		0.943	0.057		3.773	0.052
	59	Exon	T/C	0.71	0.29		0.868	0.132		6.353	0.012
	189	Intron	C/G	0.71	0.29		0.651	0.349		0.613	0.434
	246	Intron	C/G	0.742	0.258		0.981	0.019		23.397	0
	391	Intron	G/A	0.581	0.419		0.491	0.509		1.273	0.259
	507	Intron	A/G	0.871	0.129		0.943	0.057		2.686	0.101
	522	Intron	A/G	0.548	0.452		0.33	0.67		7.695	0.006
	562	Intron	C/T	0.597	0.403		0.726	0.274		3.014	0.083
	581	Intron	C/T	0.823	0.177		0.613	0.387		8.024	0.005
	589	Intron	A/C	1	0		0.981	0.019		1.184	0.277
	605	Intron	G/T	0.823	0.177		0.679	0.321		4.098	0.043
	606	Intron	A/G	0.984	0.016		1	0		1.719	0.189
	694	Intron	A/C	0.935	0.065		1	0		7.006	0.008
	699	Intron	A/G	1	0		0.972	0.028		1.787	0.181
	722	Intron	A/G	1	0		0.943	0.057		3.639	0.056
	754	Intron	A/T	1	0		0.991	0.009		0.588	0.443
MTNR1B	20	Exon	C/T	0.741	0.259		0.51	0.49		7.598	0.006
	110	Exon	C/T	0.796	0.204		0.854	0.146		0.833	0.361
	263	Exon	C/T	0.926	0.074		0.979	0.021		2.551	0.111
	398	Intron	C/A	1	0		0.979	0.021		1.141	0.286
	474	Intron	A/C	0.852	0.148		0.938	0.062		2.996	0.083
	488	Intron	C/T	0.907	0.093		1	0		9.195	0.002
	509	Intron	A/G	0.722	0.278		0.698	0.302		0.099	0.754
	516	Intron	G/A	0.5	0.5		0.594	0.406		1.233	0.267
	531	Intron	C/T	0.926	0.074		0.792	0.208		4.635	0.031
	532	Intron	G/C	1	0		0.969	0.031		1.722	0.189
	538	Intron	A/G	0.722	0.278		0.698	0.302		0.099	0.754
	545	Intron	C/T	0.611	0.389		0.583	0.417		0.111	0.739
	549	Intron	G/A	0.722	0.278		0.635	0.365		1.172	0.279
	552	Intron	-/A	0.852	0.148		0.771	0.229		1.418	0.234
	553	Intron	-/A	0.852	0.148		0.771	0.229		1.418	0.234
	555	Intron	-/A	0.852	0.148		0.771	0.229		1.418	0.234
	556	Intron	-/T	0.852	0.148		0.771	0.229		1.418	0.234
PIT1	22	Intron	T/C	0.81	0.19		0.67	0.33		3.733	0.053
	67	Intron	A/T	1	0		0.982	0.018		1.048	0.306
	114	Intron	C/T	0.983	0.017		0.875	0.125		5.515	0.019
	250	Intron	T/C	0.948	0.052		0.982	0.018		1.535	0.215
	342	Intron	A/G	0.948	0.052		0.812	0.188		5.811	0.016
	400	Exon	G/A	1	0		0.982	0.018		1.048	0.306
	597	Intron	A/G	1	0		0.955	0.045		2.668	0.102
PYG	33	Intron	C/A	0.765	0.235		0.833	0.167		1.228	0.268
	42	Intron	T/G	0.912	0.088		0.902	0.098		0.046	0.831
	56	Intron	C/T	0.926	0.074		0.99	0.01		4.866	0.027
	113	Intron	G/A	0.985	0.015		1	0		1.509	0.219
	124	Intron	C/A	0.912	0.088		0.892	0.108		0.174	0.676
	159	Intron	C/G	0.971	0.029		0.902	0.098		2.929	0.087
	226	Intron	G/A	0.838	0.162		0.863	0.137		0.195	0.658
	300	Intron	C/G	0.794	0.206		0.775	0.225		0.092	0.761
	306	Intron	C/T	0.926	0.074		0.971	0.029		1.771	0.183
	329	Intron	C/T	0.971	0.029		0.902	0.098		2.929	0.087
	330	Intron	G/A	0.926	0.074		0.961	0.039		0.958	0.328
	357	Intron	T/C	0.809	0.191		0.922	0.078		4.791	0.029
	360	Intron	C/G	0.926	0.074		0.971	0.029		1.771	0.183
	369	Intron	G/A	0.897	0.103		0.873	0.127		0.236	0.627
	402	Intron	A/C	0.603	0.397		0.627	0.373		0.104	0.747
	429	Intron	G/A	0.75	0.25		0.755	0.245		0.005	0.942
	442	Intron	C/T	0.603	0.397		0.725	0.275		2.799	0.094
	494	Exon	T/C	0.632	0.368		0.735	0.265		2.036	0.154
	569	Exon	C/T	0.971	0.029		0.902	0.098		2.929	0.087
SKM	7	Intron	C/A	0.968	0.032		1	0		3.525	0.061
	8	Intron	T/A	0.984	0.016		0.991	0.009		0.159	0.689
	42	Intron	T/C	0.984	0.016		0.991	0.009		0.159	0.689
	326	Intron	G/T	0.806	0.194		0.935	0.065		6.575	0.011
	441	Intron	-/A	0.516	0.484		0.565	0.435		0.377	0.539
	473	Intron	C/T	0.516	0.484		0.565	0.435		0.377	0.539
	487	Intron	G/A	0.516	0.484		0.565	0.435		0.377	0.539
	507	Intron	C/T	0.516	0.484		0.565	0.435		0.377	0.539
	550	Intron	G/A	0.516	0.484		0.565	0.435		0.377	0.539
	555	Intron	C/T	0.516	0.484		0.565	0.435		0.377	0.539
	556	Intron	A/G	0.516	0.484		0.565	0.435		0.377	0.539
	573	Intron	C/T	0.516	0.484		0.565	0.435		0.377	0.539
	580	Intron	C/T	0.516	0.484		0.565	0.435		0.377	0.539
	581	Intron	T/G	0.516	0.484		0.565	0.435		0.377	0.539
	582	Intron	T/C	0.516	0.484		0.565	0.435		0.377	0.539
	583	Intron	G/T	0.516	0.484		0.565	0.435		0.377	0.539
	591	Intron	T/C/-	0.516	0.258	0.226	0.565	0.222	0.213	0.412	0.816
	593	Intron	T/C/-	0.516	0.258	0.226	0.565	0.222	0.213	0.412	0.816
	595	Intron	A/G	0.742	0.258		0.778	0.222		0.553	0.457
	596	Intron	C/G	0.887	0.113		0.907	0.093		0.111	0.739
	597	Intron	A/G/-	0.516	0.258	0.226	0.565	0.222	0.213	0.412	0.816
	600	Intron	T/G	0.516	0.484		0.565	0.435		0.377	0.539
	609	Intron	T/C	0.516	0.484		0.574	0.426		0.535	0.465
	685	Intron	T/C	0.516	0.484		0.565	0.435		0.377	0.539
	702	Intron	A/-	0.516	0.484		0.435	0.565		1.037	0.308
	710	Intron	A/C/-	0.919	0.049	0.032	0.991	0.009	0	6.255	0.044
	720	Intron	-/A	0.484	0.516		0.565	0.435		0.377	0.539
	721	Intron	-/A	0.484	0.516		0.565	0.435		0.377	0.539
BCNTP	7	pseudogene	G/A	0.931	0.069		1	0		7.911	0.005
	110	pseudogene	T/C	0.517	0.483		0.482	0.518		0.188	0.664
	182	pseudogene	C/G	0.828	0.172		0.661	0.339		5.251	0.022
	213	pseudogene	A/G	0.828	0.172		0.661	0.339		5.251	0.022
	233	pseudogene	T/C	0.828	0.172		0.661	0.339		5.251	0.022
	299	pseudogene	C/T	0.828	0.172		0.661	0.339		5.251	0.022
	365	pseudogene	T/C	0.517	0.483		0.491	0.509		0.105	0.746
	390	pseudogene	G/A	0.879	0.121		1	0		14.098	0
	392	pseudogene	G/C	0.517	0.483		0.482	0.518		0.188	0.664
	407	pseudogene	A/G	0.517	0.483		0.482	0.518		0.188	0.664
	412	pseudogene	A/C	0.69	0.31		0.821	0.179		3.823	0.051
	468	pseudogene	A/G	0.517	0.483		0.482	0.518		0.188	0.664
	507	pseudogene	C/T	0.69	0.31		0.821	0.179		3.823	0.051
	596	pseudogene	C/T	0.879	0.121		0.661	0.339		9.381	0.002
UCP1P	17	pseudogene	G/A	0.946	0.054		1	0		5.139	0.023
	50	pseudogene	A/G	0.929	0.071		0.915	0.085		0.089	0.765
	224	pseudogene	C/T	0.982	0.018		0.968	0.032		0.267	0.605
	313	pseudogene	G/A	0.964	0.036		0.872	0.128		3.506	0.061
	519	pseudogene	T/C	1	0		0.989	0.011		0.599	0.439
CH4	57	intergenic	G/C	0.982	0.018		1	0		3.621	0.057
	113	intergenic	A/G	0.982	0.018		0.955	0.045		0.839	0.359
	144	intergenic	C/T	0.946	0.054		0.99	0.01		4.399	0.036
	152	intergenic	C/T	0.857	0.143		0.946	0.054		5.023	0.025
	181	intergenic	C/T	0.982	0.018		1	0		3.621	0.057
	196	intergenic	C/T	0.839	0.161		0.946	0.054		6.923	0.009
	219	intergenic	C/T	1	0		0.98	0.02		1.126	0.289
	229	intergenic	G/A	0.554	0.446		0.832	0.168		19.226	0
	246	intergenic	G/A	1	0		0.955	0.045		2.585	0.108
	248	intergenic	T/C	1	0		0.96	0.04		2.289	0.131
	276	intergenic	G/A	0.857	0.143		0.946	0.054		5.023	0.025
	309	intergenic	C/T	0.857	0.143		0.658	0.342		8.271	0.004
	318	intergenic	G/A	0.75	0.25		0.688	0.312		0.802	0.371
	324	intergenic	G/A	0.875	0.125		0.708	0.292		6.429	0.011
CH7	18	intergenic	G/A	0.929	0.071		0.991	0.009		4.708	0.031
	20	intergenic	A/C	1	0		0.981	0.019		1.069	0.301
	21	intergenic	C/T	0.804	0.196		0.858	0.142		0.821	0.365
	133	intergenic	T/A	0.732	0.268		0.651	0.349		1.109	0.292
	139	intergenic	G/A	0.893	0.107		0.858	0.142		0.384	0.536
	149	intergenic	G/A	0.982	0.018		0.915	0.085		2.844	0.092
	191	intergenic	A/G	0.857	0.143		0.868	0.132		0.036	0.849
	202	intergenic	G/A	0.964	0.036		0.915	0.085		1.401	0.237
	234	intergenic	A/T	0.75	0.25		0.726	0.274		0.105	0.746
	248	intergenic	G/A	0.982	0.018		0.915	0.085		2.844	0.092
	262	intergenic	C/-	1	0		0.981	0.019		1.069	0.301
	263	intergenic	G/-	1	0		0.981	0.019		1.069	0.301
	264	intergenic	A/-	1	0		0.981	0.019		1.069	0.301
	265	intergenic	G/-	1	0		0.981	0.019		1.069	0.301
	303	intergenic	C/T	1	0		0.981	0.019		1.069	0.301
	364	intergenic	G/A	0.821	0.179		0.877	0.123		0.941	0.332
	424	intergenic	C/G	1	0		0.981	0.019		1.069	0.301
	438	intergenic	T/C	0.839	0.161		0.764	0.236		1247	0.264
	451	intergenic	C/T	0.964	0.036		1	0		3.833	0.051
	488	intergenic	C/A	0.946	0.054		0.868	0.132		2.404	0.121
	603	intergenic	T/C	0.946	0.054		0.991	0.009		2.964	0.085
	622	intergenic	G/A	0.821	0.179		0.84	0.16		0.087	0.768
	628	intergenic	T/G	1	0		..896	0.104		6.235	0.013
	630	intergenic	G/T	1	0		0.981	0.019		1.069	0.301
CH11	27	intergenic	T/C	0.983	0.017		0.926	0.074		2.633	0.105
	28	intergenic	G/A	0.983	0.017		0.926	0.074		2.633	0.105
	236	intergenic	C/T	0.867	0.133		0.897	0.103		0.438	0.508
	239	intergenic	C/T	0.9	0.1		0.926	0.074		0.444	0.505
	240	intergenic	G/A	0.933	0.067		0.995	0.005		9.519	0.002
	255	intergenic	A/T	0.867	0.133		0.995	0.005		23.224	0
	259	intergenic	C/T	0.933	0.067		0.941	0.059		0.051	0.823
	347	intergenic	C/G	0.933	0.067		0.995	0.005		9.519	0.002
	350	intergenic	G/T	0.8	0.2		0.828	0.172		0.256	0.613
	357	intergenic	G/A	0.933	0.067		1	0		13.809	0
	362	intergenic	G/A	0.983	0.017		0.926	0.074		2.633	0.105
	369	intergenic	G/A	0.967	0.033		1	0		6.852	0.009
	390	intergenic	A/C	0.533	0.467		0.456	0.544		1.116	0.291
	398	intergenic	T/C	0.983	0.017		0.882	0.118		5.515	0.019
	403	intergenic	C/T	0.95	0.05		1	0		10.317	0.001
	425	intergenic	T/C	0.6	0.4		0.564	0.436		0.249	0.618
	438	intergenic	C/T	0.967	0.033		1	0		6.852	0.009
	439	intergenic	G/A	0.883	0.117		1	0		24.448	0
	471	intergenic	A/C	0.983	0.017		0.907	0.093		3.872	0.049
	474	intergenic	A/C	1	0		0.931	0.069		4.348	0.037
	477	intergenic	T/G	0.85	0.15		0.686	0.314		6.212	0.013
	493	intergenic	C/T	0.8	0.2		0.882	0.118		2.671	0.102
CH14	2	intergenic	G/A	1	0		0.979	0.021		1.141	0.286
	21	intergenic	G/A	0.944	0.056		1	0		5.442	0.019
	59	intergenic	G/A	0.704	0.296		0.542	0.458		3.781	0.052
	86	intergenic	C/A	0.759	0.241		0.646	0.354		2.067	0.151
	243	intergenic	T/A	0.704	0.296		0.594	0.406		1.799	0.179
	267	intergenic	A/C	0.648	0.352		0.563	0.438		1.051	0.305
	269	intergenic	C/T	1	0		0.979	0.021		1.141	0.286
	278	intergenic	G/A	0.963	0.037		0.948	0.052		0.176	0.675
	281	intergenic	C/G	1	0		0.99	0.01		0.566	0.452
	332	intergenic	G/A	0.63	0.37		0.594	0.406		0.186	0.666
	417	intergenic	T/G	0.963	0.037		0.948	0.052		0.176	0.675
	436	intergenic	C/T	0.667	0.333		0.594	0.406		0.779	0.377
	455	intergenic	C/T	1	0		0.979	0.021		1.141	0.286
	492	intergenic	C/G	0.759	0.241		0.635	0.365		2.436	0.119
	493	intergenic	G/T	0.963	0.037		0.99	0.01		1.249	0.263
	505	intergenic	C/T	0.944	0.056		0.885	0.115		1.423	0.233
